# Supplementary material for: Chinese Herbal Extracts Exert Neuroprotective Effect in Alzheimer’s Disease Mouse Through the Dopaminergic Synapse/Apoptosis Signaling Pathway
Source: Front Pharmacol. 2022 Feb 28;13:817213. doi: 10.3389/fphar.2022.817213 (PMC8918930; doi:10.3389/fphar.2022.817213)
Supplement: Supplementary file 1 [file DataSheet3.ZIP]

Archive with 3 entries (3 files):
- Log2ratio distribution,Figure4B.R
- original  images of WB.pdf
- Original data and individual data points presented in figures.xlsx
