# Supplementary material for: Chinese Herbal Extracts Exert Neuroprotective Effect in Alzheimer’s Disease Mouse Through the Dopaminergic Synapse/Apoptosis Signaling Pathway
Source: Front Pharmacol. 2022 Feb 28;13:817213. doi: 10.3389/fphar.2022.817213 (PMC8918930; doi:10.3389/fphar.2022.817213)
Supplement: Supplementary file 1 [file DataSheet3.ZIP › Log2ratio distribution,Figure4B.R]

data = read.csv("11.csv", header=T, check.names=FALSE)
w1 = hist(data[,6], freq = T, breaks = 50)
w2 = hist(data[,7], freq = T, breaks = 50)
w3 = hist(data[,8], freq = T, breaks = 50)
maxv = max(w1$counts,w2$counts,w3$counts)*1.5
tiff("Ratio.tiff")
plot(w1$mids, w1$counts, type = "n",ylim=c(0,maxv),xlim = c(0,3), xlab = "Ratio",ylab="Protein numbers")
lines(spline(w1$mids,w1$counts, n = 1000, method = "fmm"), col = "#B54F51",lwd = 3)
lines(spline(w2$mids,w2$counts, n = 1000, method = "fmm"), col = "#F9B151",lwd = 3)
lines(spline(w3$mids,w3$counts, n = 1000, method = "fmm"), col = "#8992F5",lwd = 3)
labs <- c("Model/Control", "HupA/Model","GPCRAC/Model")
legend("topright", legend = labs, cex = 0.8, lty = 1,lwd = 3, col = c("#B54F51","#F9B151","#8992F5"), inset = 0.01, box.col = "white")
dev.off()
