# Supplementary material for: Chinese Herbal Extracts Exert Neuroprotective Effect in Alzheimer’s Disease Mouse Through the Dopaminergic Synapse/Apoptosis Signaling Pathway
Source: Front Pharmacol. 2022 Feb 28;13:817213. doi: 10.3389/fphar.2022.817213 (PMC8918930; doi:10.3389/fphar.2022.817213)
Supplement: Supplementary file 1 [file DataSheet3.ZIP › Original data and individual data points presented in figures.xlsx]

## Sheet: Figure1 Morris water maze test
	Day1	Day2	Day3	Day4		Day 5
Control	Latency(s)	Latency(s)	Latency(s)	Latency(s)				Time in Target Area(sec)	Crossing	Latency to cross platform location(sec)	Target quadrant distance
	60.06	60.05	31.59	2.50		Control	3	19.22	5	13.07	4028.85
	48.13	35.54	20.10	53.67			5	12.12	2	30.07	2404.88
	23.38	3.36	27.53	31.56			6	14.75	4	9.40	3180.54
	29.17	30.65	24.33	24.65			9	17.53	2	2.73	3012.24
	57.56	60.06	51.70	60.06			17	22.46	2	8.40	1825.36
	60.06	60.06	32.12	47.97			27	18.62	1	52.93	2865.98
	60.04	60.06	38.76	31.90			40	18.98	2	37.00	2310.76
	18.02	60.06	11.86	42.74			49	17.57	1	41.87	2557.39
	60.05	28.55	17.07	14.10			53	14.06	3	3.53	2859.77
	60.04	44.38	10.76	15.68			65	20.26	5	9.93	3427.18
	19.66	7.48	3.59	3.82			87	10.12	3	15.87	1980.47
	7.64	21.44	17.00	12.40			102	22.30	5	15.40	2749.97
	7.8	58.71	4.03	23.69			105	17.58	4	11.93	3476.29
	60.06	58.84	39.55	22.54			106	15.42	1	42.53	1678.85
	11	2.11	5.38	31.67			110	17.61	5	22.67	3131.14
	3.12	60.06	60.06	19.11			113	18.22	5	3.53	3639.57
Model	60.04	38.06	38.91	60.06			115	5.71	1	32.87	793.99
	29.48	29.33	2.18	60.06		Model	1	19.06	3	27.00	3102.55
	60.06	2.26	60.04	60.06			10	10.32	2	24.53	2394.26
	60.06	18.25	60.05	28.16			20	18.58	1	59.53	2265.61
	60.05	4.66	4.99	2.34			30	20.53	2	8.93	3428.73
	60.06	5.54	13.03	3.90			36	16.44	1	28.40	3852.50
	15.99	2.86	24.08	3.98			39	13.52	0	60.00	2624.38
	2.18	14.74	11.28	54.27			42	15.90	1	43.40	2021.21
	24.7	42.28	13.96	2.55			50	12.21	5	10.27	3120.13
	45.94	12.46	21.37	7.02			54	14.07	1	13.60	2876.72
	4.75	2.11	15.04	6.16			59	17.16	3	5.67	3176.09
	2.11	8.19	30.10	13.41			64	3.62	0	60.00	805.41
	60.06	46.18	60.06	20.36			66	14.71	1	34.27	2881.15
	60.03	27.54	2.71	60.06			71	15.88	2	10.40	3248.91
	10.61	2.56	11.63	23.79			82	16.34	5	23.67	2803.03
	60.05	39.31	60.06	3.72			84	7.42	1	53.60	1669.60
	60.04	9.28	23.32	3.51			90	12.47	0	60.00	2539.57
HupA	24.26	11.13	8.27	3.98			120	21.56	1	22.53	3060.60
	60.05	6.55	36.27	29.72		HupA	16	7.46	1	11.53	1664.66
	6.85	8.11	30.42	60.06			25	14.03	2	15.47	3244.79
	25.66	7.41	60.06	20.28			26	12.48	5	16.00	3011.17
	60.06	3.36	2.26	22.00			52	13.04	6	14.00	2727.01
	60.06	60.06	60.06	5.52			56	17.81	4	13.20	3878.22
	50.23	60.06	60.06	4.20			72	14.13	1	53.00	3091.42
	60.06	26.05	26.83	2.57			74	16.30	3	14.80	3346.35
	60.06	9.57	2.63	18.02			78	15.00	0	60.00	3505.80
	8.58	3.18	23.22	25.02			83	17.09	4	18.00	3259.98
	20.17	60.06	21.53	6.08			88	11.84	2	30.80	2094.94
	60.06	16.69	60.06	60.04			89	15.20	2	37.87	2845.11
	60.03	60.06	2.81	40.79			99	6.44	1	51.40	1004.71
	31.03	60.06	49.06	60.06			101	17.12	5	6.53	3304.05
	35.33	60.06	60.06	60.06			104	12.50	1	55.73	2301.82
	60.06	23.53	8.74	2.65			107	17.84	2	20.20	3137.62
	51.32	60.04	2.34	23.31			119	13.23	0	60.00	2985.38
GPCRAC-L	13.34	60.06	16.30	53.18			121	15.75	1	17.93	3524.67
	14.98	36.87	18.49	44.85		GPCRAC-L	7	13.82	0	60.00	2411.54
	60.06	60.05	60.05	12.61			12	12.61	3	8.93	2771.30
	29.79	46.25	2.34	60.06			13	15.05	0	60.00	2884.56
	36.26	60.06	34.56	59.35			29	13.84	1	35.80	2869.20
	2.42	60.06	42.90	20.98			31	16.57	2	6.07	3178.94
	52.33	60.06	12.85	60.05			32	15.36	2	31.60	2999.37
	55.52	28.23	7.00	10.84			44	17.81	3	28.07	3489.46
	60.06	12.94	8.35	15.59			51	11.95	0	60.00	2309.45
	2.11	60.06	16.54	60.06			55	15.54	1	5.93	2753.67
	5.28	60.05	14.40	2.10			57	12.60	1	24.53	2504.84
	60.06	58.58	46.33	15.13			67	13.58	2	25.40	2946.00
	7.8	60.06	3.43	11.23			69	9.64	3	18.27	2261.08
	3.18	16.61	20.97	9.28			80	11.20	2	32.87	2502.39
	38.38	60.06	26.99	17.76			95	13.72	1	26.73	2562.08
	8.98	21.91	3.04	30.79			100	6.09	0	60.00	1078.37
	18.72	3.36	45.16	60.06			103	17.45	7	9.93	3697.98
GPCRAC-M	10.53	60.04	44.29	27.45			112	15.12	1	23.47	3350.73
	60.06	60.04	60.06	3.09		GPCRAC-M	4	10.29	1	46.87	1848.98
	60.06	60.07	2.11	60.06			8	5.11	0	60.00	960.81
	37.99	60.04	60.05	34.09			15	14.80	4	32.93	2814.40
	2.73	41.50	60.06	8.09			18	11.93	4	10.27	2720.30
	60.06	60.06	60.06	60.06			21	9.89	3	19.93	1901.97
	60.05	60.04	2.26	60.06			23	12.25	3	23.33	2460.48
	60.06	3.28	60.03	60.06			37	8.73	1	10.60	1584.51
	4.45	60.06	60.06	60.06			47	9.31	1	50.47	1613.75
	60.06	60.06	60.05	2.10			58	18.21	6	19.53	3408.21
	60.04	60.06	2.11	60.06			62	16.43	1	3.53	3204.06
	60.06	20.67	60.03	60.06			68	15.93	1	25.27	3080.57
	4.53	48.67	14.58	60.06			70	16.13	0	60.00	2587.82
	60.06	60.06	60.06	7.02			79	16.43	2	24.47	2661.14
	60.04	60.06	60.06	8.97			81	13.42	3	5.93	2996.87
	60.04	60.05	14.40	3.95			93	11.47	0	60.00	2417.14
	60.06	11.54	18.33	6.40			108	12.13	2	30.27	2452.92
	60.06	60.06	60.06	60.06			109	15.16	3	2.87	3137.49
GPCRAC-H	60.05	60.04	60.06	41.97			122	7.54	1	19.40	1350.06
	60.06	60.06	60.06	60.06		GPCRAC-H	2	10.52	3	23.40	1845.08
	60.06	60.05	10.30	60.06			11	6.86	0	60.00	1313.70
	60.05	60.06	12.85	2.42			14	33.92	8	8.87	4506.76
	60.06	12.32	2.11	28.38			19	18.96	3	26.67	3476.62
	60.06	3.25	21.76	27.83			22	12.45	4	17.60	2671.18
	9.28	60.06	60.06	34.23			24	12.03	1	31.47	2283.65
	60.06	60.06	60.06	2.50			38	14.95	0	60.00	2505.92
	60.05	60.06	60.06	60.06			43	10.41	2	29.53	2112.43
	60.06	60.06	60.06	60.06			45	14.16	4	15.07	3111.12
	3.03	15.99	26.51	47.19			73	14.35	3	8.07	3393.91
	60.06	60.05	60.04	34.79			76	13.59	2	26.40	3046.01
	60.06	41.10	3.43	60.06			85	16.39	4	14.80	3053.13
	60.05	4.05	20.42	23.40			96	15.86	2	31.73	3341.70
	6.24	16.05	60.06	39.78			97	14.00	1	23.53	2765.01
	60.06	60.06	60.04	9.67			116	13.00	4	13.73	3047.13
	60.05	60.05	28.39	8.49			117	15.16	4	9.87	2782.21
	60.06	6.46	6.47	60.06			118	16.43	0	60.00	2411.39
	60.06	15.97	5.38	60.06
	60.06	60.06	60.06	60.05
	60.06	60.06	60.06	27.46
	60.04	60.06	60.05	17.08
	60.06	60.06	60.05	28.24
	60.04	60.06	55.77	52.42
	60.06	60.06	5.38	18.70
	60.05	60.06	60.06	52.26
	60.05	60.06	50.78	6.71
	60.06	60.06	60.05	2.65
	60.06	8.96	24.10	60.04
	60.05	2.81	60.06	60.06
	60.06	14.43	60.06	39.47
	60.06	60.04	60.05	60.06
	60.06	60.06	60.06	60.06
	60.06	60.06	60.06	60.06
	60.06	60.05	60.06	60.06
	60.06	60.06	23.17	60.03
	60.06	9.90	2.11	24.18
	60.06	3.75	60.06	19.03
	60.06	9.67	55.99	16.07
	59.52	49.69	60.06	3.67
	60.05	55.37	60.06	60.06
	60.06	6.16	60.06	60.06
	4.6	24.57	60.06	5.77
	60.06	60.06	60.03	60.04
	60.06	60.05	2.26	60.06
	60.05	6.01	60.06	60.03
	4.27	60.06	60.06	60.06
	60.04	60.06	60.06	6.08
	60.06	49.35	3.12	11.62
	60.06	4.06	3.80	11.05
	60.04	60.06	4.29	6.32
	60.05	60.06	60.06	4.05
	60.05	18.64	3.20	17.46
	60.06	6.40	60.06	60.05
	2.57	15.29	60.06	60.06
	60.05	60.05	60.06	60.05
	60.04	60.06	3.51	60.06
	60.06	2.65	60.06	6.86
	60.04	60.06	60.06	60.06
	60.06	60.06	60.06	60.06
	60.06	60.06	60.04	13.24
	60.06	5.38	60.06	9.44
	2.73	60.04	60.06	16.12
	60.05	60.06	60.06	3.41
	60.06	60.05	2.34	60.05
	60.06	4.20	60.06	60.04
	60.06	60.06	60.06	60.04
	10.45	60.06	60.06	60.04
	60.04	60.06	2.65	60.06
	10.45	28.00	60.06	60.05
	60.04	60.06	60.06	60.05
	60.05	60.06	60.06	60.04
	60.06	60.05	4.21	60.06
	60.06	21.45	42.74	26.83
	60.03	32.29	48.13	60.06
	60.06	60.06	60.04	60.06
	60.06	60.06	3.04	60.06
	60.05	7.80	42.33	42.82
	17.08	33.23	60.05	16.22
	60.04	60.06	60.06	60.06
	60.06	60.04	2.80	60.04
	60.06	4.45	60.03	60.06
	60.04	60.05	13.41	19.42
	60.06	60.06	60.06	60.06
	60.06	20.05	2.26	4.06
	60.06	21.14	33.62	17.47
	5.7	60.04	28.63	60.06
	60.04	60.06	60.06	2.26
	60.04	60.06	25.82	10.98
	60.06	6.92	25.58	60.04
	60.06	60.06	13.65	45.09
	13.95	60.05	60.06	57.25
	60.06	60.06	60.05	4.83
	60.06	60.04	60.06	60.04
	60.06	60.06	60.05	60.04
	60.06	60.06	60.06	35.34
	60.06	60.06	2.33	60.04
	60.06	60.05	60.05	60.05
	60.06	60.06	11.70	60.06
	60.06	60.06	60.04	2.81
	60.06	9.98	4.37	25.43
	60.06	15.29	21.37	21.30
	60.06	60.06	34.94	60.05
	60.06	60.06	60.06	60.06
	60.06	60.06	6.47	22.39
	60.05	60.04	60.05	60.06
	6.62	30.02	60.06	60.06
	60.06	10.69	11.31	2.96
	60.04	9.96	60.06	60.06
	60.06	14.90	60.06	60.06
	60.05	60.04	60.06	15.52
	60.06	60.06	60.06	2.57
	7.71	15.13	17.32	7.57
	60.04	3.88	60.06	60.06
	7.41	15.99	60.06	60.06
	60.04	60.03	60.06	60.06
	60.06	60.06	60.06	60.06
	60.06	5.14	60.04	60.04
	2.26	60.06	60.06	60.06
	60.05	60.06	10.61	2.18
	60.06	60.05	2.96	21.84
	60.05	5.46	60.06	30.97
	60.05	60.05	33.30	9.52
	60.04	60.06	60.06	60.06
	60.06	5.07	10.84	17.53
	60.06	2.81	12.94	19.03
	52.88	24.02	60.06	22.15
	60.06	60.05	60.06	2.09
	60.06	60.06	60.05	12.32
	60.06	8.41	60.06	60.06
	60.06	19.50	60.06	5.45
	4.84	60.06	60.06	3.04
	60.06	60.06	60.05	60.06
	60.06	60.06	60.06	12.93
	2.8	18.02	60.06	12.40
	60.05	60.05	7.02	3.35
	35.41	60.06	48.42	44.44
	9.91	48.36	40.94	34.87
	3.43	60.06	15.36	60.06
	60.06	60.04	60.06	8.50
	60.06	60.04	2.18	60.04
	60.05	4.98	60.06	60.06
	60.05	60.04	60.06	60.06
	60.06	60.06	60.06	60.05
	60.04	60.06	34.48	18.54
	60.06	2.08	30.18	52.87
	4.36	11.93	18.55	37.67
	60.06	60.06	60.06	60.06
	60.06	60.06	60.03	60.06
	60.05	2.42	60.06	60.06
	60.06	60.06	14.27	46.17
	60.06	60.04	60.06	4.29
	60.06	60.06	60.06	60.04
	60.06	15.05	60.05	22.39
	60.06	35.25	58.11	60.06
	60.06	60.06	60.04	4.91
	60.06	14.11	5.85	60.06
	60.06	3.42	60.06	60.06
	6.63	60.06	60.06	19.57
	60.05	60.06	60.06	3.10
	60.05	9.12	4.83	60.06
	60.06	4.20	60.06	19.95
	2.26	26.05	60.06	20.28
	60.06	29.23	60.06	2.42
	60.06	30.16	2.11	36.25
	60.06	60.06	29.41	40.22
	3.66	60.06	60.06	10.30
	60.06	60.06	60.06	5.07
	60.06	60.06	4.68	27.69
	60.06	3.36	6.53	10.53
	60.06	60.06	19.97	46.47
	60.06	8.18	60.04	11.69
	60.06	60.06	60.06	39.93
	60.05	60.06	60.05	13.09
	7.31	30.19	17.08	7.57
	60.06	60.06	22.85	4.21
	60.04	9.26	2.11	60.06
	60.06	60.06	60.06	60.04
	13.34	60.04	60.06	60.05
	60.04	60.06	60.06	4.29
	60.06	14.02	2.89	27.30
	60.06	9.10	36.50	25.43
	24.93	7.00	12.40	21.66
	60.04	60.06	60.06	2.26
	60.06	60.06	10.91	60.06
	60.06	60.06	60.06	17.06
	4.6	11.31	60.05	7.78
	60.06	60.06	3.70	60.04
	60.06	38.37	60.06	60.05
	60.03	26.97	60.06	21.36
	2.96	7.33	60.06	27.22
	13.49	60.06	60.06	4.06
	60.06	3.27	60.06	28.70
	60.06	60.06	60.06	25.34
	60.06	17.69	8.66	27.53
	60.04	60.06	60.06	60.06
	60.06	60.06	3.04	17.71
	9.28	60.06	60.06	60.06
	9.59	60.05	60.06	31.97
	60.06	60.06	60.06	60.06
	60.06	60.05	60.06	60.06
	60.06	4.84	60.06	21.27
	5.28	60.06	60.05	29.08
	60.05	60.06	12.14	2.49
	60.06	8.11	60.03	45.87
	15.59	60.06	60.06	60.04
	5.61	60.06	60.06	40.62
	60.05	35.96	13.34	4.13
	60.06	28.06	2.11	4.43
	60.06	14.27	28.68	7.24
	60.05	23.09	24.87	60.04
	60.06	60.06	60.05	60.06
	60.06	60.04	60.06	60.06
	60.04	60.06	18.09	22.78
	39.08	60.06	12.01	12.71
	12.17	60.04	6.55	2.11
	60.06	60.06	2.26	60.06
	60.06	60.06	60.06	27.28
	60.06	10.76	34.06	20.75
	60.05	60.06	60.06	2.65
	60.06	60.06	60.06	29.41
	60.04	60.06	60.06	14.74
	11.31	20.28	60.04	35.16
	60.05	60.06	60.06	60.06
	60.06	15.29	6.32	7.25
	60.06	6.63	60.06	7.42
	60.06	60.06	8.82	60.06
	60.06	60.06	60.06	60.06
	60.03	60.04	4.06	60.06
	60.06	6.24	15.18	60.04
	5.54	60.06	60.06	60.06
	60.06	60.06	60.06	60.05
	60.06	60.06	60.06	60.06
	60.06	3.51	60.05	60.06
	5.76	28.39	60.06	60.06
	60.06	60.06	60.06	60.04
	17.24	60.05	60.06	60.06
	60.04	2.96	60.06	22.08
	2.15	10.67	33.68	9.83
	60.06	60.06	60.04	60.04
	60.06	60.06	60.06	60.06
	60.06	55.05	10.92	27.30
	60.04	60.05	60.06	11.86
	26.05	60.04	60.06	60.06
	60.06	60.06	60.06	60.04
	60.06	60.06	60.06	60.06
	5.61	60.06	60.06	60.04
	35.8	60.06	60.06	4.52
	60.06	60.06	4.12	11.47
	60.06	14.57	60.06	49.76
	60.06	24.49	60.05	55.05
	60.06	60.04	20.66	60.06
	60.06	60.04	60.06	60.06
	15.68	60.06	60.05	60.06
	60.06	60.03	60.05	54.28
	60.04	60.06	60.06	60.05
	60.06	60.06	4.60	60.06
	60.04	60.04	60.06	35.02
	58.17	60.06	60.05	3.02
	60.06	60.05	60.06	60.05
	60.06	60.06	60.06	60.04
	60.06	3.90	60.05	60.06
	60.04	60.06	60.06	60.04
	60.06	60.06	60.06	3.90
	60.05	60.06	4.52	16.61
	60.05	60.06	60.05	31.28
	60.06	49.37	60.04	60.05
	52.42	60.06	60.06	60.06
	60.04	60.06	60.06	60.06
	60.06	60.06	60.04	60.06
	5.77	60.05	17.31	60.06
	60.06	60.06	60.06	18.85
	60.04	29.41	2.42	19.89
	18.69	60.06	60.06	60.06
	3.27	15.29	60.06	19.42
	60.06	60.06	60.04	60.06
	7.54	60.04	3.49	60.06
	60.06	4.90	60.05	60.06
	9.89	15.28	18.70	60.06
	60.06	60.06	60.06	60.05
	60.04	60.06	6.40	60.06
	5.54	7.00	60.04	60.03
	2.26	8.42	32.68	60.06
	60.06	33.85	60.06	60.06
	60.06	60.06	2.79	60.06
	60.04	14.90	60.05	33.62
	24.57	31.90	60.06	12.64
	60.06	60.06	60.06	60.06
	60.06	49.12	15.89	60.05
	60.06	16.67	7.49	27.85
	60.06	60.06	34.30	17.54
	60.05	57.25	60.06	3.82
	60.06	60.06	14.51	25.82
	60.06	60.06	9.27	20.11
	60.06	16.14	25.90	13.57
	60.04	60.06	60.06	6.94
	60.06	60.06	60.06	60.04
	60.06	5.93	60.06	60.06
	60.06	60.06	60.06	7.02
	60.06	60.06	60.06	60.04
	60.06	60.06	60.06	60.04
	60.06	60.06	60.05	60.04
	60.06	60.06	60.06	60.06
	60.06	23.56	14.18	46.63
	60.06	60.06	4.45	8.74
	60.06	60.06	60.06	10.59
	5.07	7.80	60.06	11.46
	60.06	60.06	60.04	60.04
	60.06	16.98	2.11	60.04
	60.06	5.92	60.05	60.04
	2.42	60.06	60.06	52.02
	60.04	14.98	60.06	60.06
	60.06	55.69	60.05	60.04
	60.04	21.76	5.23	60.06
	21.3	8.94	13.88	60.03
	60.06	12.40	60.06	60.06
	46.72	7.63	4.67	9.20
	60.06	4.82	60.05	49.22
	2.25	60.06	60.06	60.04
	60.06	60.06	60.06	60.05
	60.06	60.06	60.06	60.06
	60.06	60.06	60.05	22.62
	3.58	60.03	41.79	19.50
	60.06	60.04	60.06	60.06
	60.06	60.06	5.69	60.06
	60.06	60.04	60.04	60.06
	60.06	60.06	60.06	60.06

## Sheet: Figure1 step-down passive avoid
Group	Number	Latency	Nember of errors
Control	3	245.05	1
	5	300	0
	6	5.32	3
	9	36.86	1
	17	300	0
	27	6.62	3
	40	0.87	2
	49	20.8	4
	53	61.26	1
	65	1.14	1
	87	300	0
	102	66.92	1
	105	252.43	1
	106	1.4	2
	110	4.85	1
	113	0.74	1
	115	300	0
Model	1	120.59	1
	10	4.15	2
	20	166.8	2
	30	4.08	1
	36	48.43	3
	39	96.78	2
	42	300	0
	50	37.47	3
	54	300	0
	59	217.28	1
	64	4.14	1
	66	1.41	3
	71	17.48	4
	82	23.09	4
	84	61.36	3
	90	1.32	6
	120	1.03	3
HupA	16	3.33	2
	25	117.98	1
	26	15.19	4
	52	7.14	2
	56	0.53	2
	72	66.65	4
	74	26.08	1
	78	264.59	1
	83	50.74	3
	88	7.47	1
	89	57.1	3
	99	162.94	1
	101	300	0
	104	1.99	2
	107	1.82	2
	119	300	0
	121	116.93	3
GPCRAC-L	7	64.97	2
	12	2.78	2
	13	66.57	4
	29	300	0
	31	6.2	7
	32	22.07	4
	44	68.98	2
	51	300	0
	55	300	0
	57	3.45	7
	67	7.97	2
	69	27.39	2
	80	78.31	2
	95	164.26	3
	100	36.91	2
	103	9.01	3
	112	300	0
GPCRAC-M	4	300	0
	8	112.64	1
	15	6.31	7
	18	104.38	2
	21	97.12	5
	23	64.97	2
	37	3.7	1
	41
	47	300	0
	58	72.81	2
	62	2.8	3
	68	203.43	2
	70	27.61	6
	79	1.98	3
	81	107.42	5
	93	28.58	2
	108
	109	191.59	1
	111			die
GPCRAC-H	28	32.38	2
	33	190.03	1
	34	45.61	4
	35	23.5	3
	46	48.9	2
	48	153.86	1
	60	0.54	3
	61	300	0
	63			die
	75	227.03	1
	77	60.13	3
	86	52.05	1
	91	217.43	1
	92	214	1
	94	156.2	1
	98	44.06	4
	114	300	0

## Sheet: Figure1 Novel object cognition 
							New								Old
		Animal	Total distance(mm)	Total time(s)	Average speed(mm/s)	Static time(s)	Head contact numbers	Head contact time(s)	Latency(s)	Average distance	Maximum distance(mm)	Minimum distance(mm)	Approach time(s)	Climbing object time(s)	Head contact numbers	Head contact time(s)	Latency(s)	Average distance	Maximum distance(mm)	Minimum distance(mm)	Approach time(s)	Climbing object time(s)	Time to explore old objects%	Time to explore new objects%	RI
1	Control	3	7467.97	300.00	24.89	262.75	4	24.93	27.60	129.38	385.02	21.28	59.73	25.07	3	2.73	45.73	252.32	413.86	29.41	54.20	2.27	9.86985	90.1302	0.901302
2		5	10915.46	300.00	36.38	226.50	6	5.73	4.93	268.33	404.95	28.50	66.00	1.67	3	1.27	4.13	297.88	414.94	35.34	65.93	1.13	18.1429	81.8571	0.818571
3		6	10481.99	300.00	34.94	234.50	3	2.00	13.13	213.63	409.89	26.09	68.13	1.80	3	3.20	24.93	300.74	423.63	26.51	70.33	2.53	61.5385	38.4615	0.384615
4		9	10777.15	300.00	35.92	234.75	5	9.13	32.53	264.92	412.41	31.86	73.40	3.87	5	2.33	24.73	260.63	413.78	48.88	66.00	0.73	20.3316	79.6684	0.796684
5		17	2105.53	300.00	7.02	300.00	1	0.73	144.00	160.67	192.66	31.38	58.60	0.13	3	1.27	14.00	136.37	193.28	31.63	48.00	0.00	63.5	36.5	0.365
6		27	4742.50	300.00	15.81	292.25	4	5.13	11.00	117.09	197.77	14.41	89.33	5.47	4	7.20	6.00	115.79	196.66	13.89	88.40	6.80	58.3942	41.6058	0.416058
7		40	18092.63	300.00	60.31	185.75	7	6.13	2.60	232.36	408.78	40.68	101.07	2.20	12	20.13	17.27	185.38	378.74	33.76	102.27	3.07	76.6565	23.3435	0.233435
8		49	7101.62	300.00	23.67	242.25	5	3.93	26.00	115.09	194.37	18.86	105.53	2.73	7	2.87	14.00	124.68	192.13	20.11	95.93	2.20	42.2059	57.7941	0.577941
9		53	2309.35	300.00	7.70	300.00	4	1.80	148.00	99.73	194.91	26.03	70.40	0.53	4	1.87	17.00	118.28	185.63	30.68	66.13	0.27	50.9537	49.0463	0.490463
10		65	3648.44	300.00	12.16	300.00	0	0.00	300.00	326.16	398.63	72.80	37.27	0.00	1	1.13	269.80	310.44	412.38	55.35	40.47	0.00	100	0	0
11		87	16693.48	300.00	55.64	179.50	7	2.33	65.87	241.86	387.59	64.23	93.73	0.13	5	5.80	50.53	208.71	406.15	62.53	103.40	0.00	71.3407	28.6593	0.286593
12		102	2156.32	300.00	7.19	300.00	2	3.20	55.00	139.52	196.10	8.79	60.67	3.27	3	7.33	31.00	102.75	192.59	10.41	65.00	6.60	69.6106	30.3894	0.303894
13		105	12258.91	300.00	40.86	201.75	6	1.93	12.80	235.67	411.22	25.30	81.00	2.60	6	14.80	35.80	268.48	417.41	16.77	84.20	13.67	88.4638	11.5362	0.115362
14		106	15945.52	300.07	53.14	172.25	7	5.27	17.60	232.26	408.78	30.91	90.53	3.07	10	6.47	4.60	232.74	408.86	31.46	91.33	3.20	55.1107	44.8893	0.448893
15		110	5500.98	300.00	18.34	283.00	11	11.80	4.00	130.96	198.91	14.95	85.13	12.80	8	6.67	26.00	108.72	196.14	14.92	79.73	7.00	36.1126	63.8874	0.638874
16		113	932.61	300.00	3.11	300.00	2	1.80	149.47	116.92	230.38	60.45	26.67	0.00	0	0.00	300.00	287.09	343.50	181.82	25.60	0.00	0	100	1
1	Model	1	8055.44	300.00	26.85	239.75	6	7.07	9.00	113.56	190.48	18.86	107.40	4.60	10	4.87	7.00	132.77	189.71	19.68	106.47	3.00	40.7873	59.2127	0.592127
2		10	20727.89	300.00	69.09	174.25	6	4.40	1.47	219.16	404.91	42.56	93.73	1.67	12	7.00	17.60	227.75	414.88	38.76	89.53	2.13	61.4035	38.5965	0.385965
3		20	9937.37	300.00	33.12	244.00	4	2.53	158.53	202.79	377.59	59.41	70.20	0.20	4	5.20	178.87	274.69	383.05	52.72	75.73	0.00	67.2704	32.7296	0.327296
4		30	7919.70	300.00	26.40	222.50	8	4.67	46.00	115.20	184.40	20.39	100.27	2.33	3	1.00	27.00	121.97	192.63	13.85	102.33	2.13	17.6367	82.3633	0.823633
5		36	19076.62	300.00	63.59	173.00	3	2.40	10.20	230.72	401.29	21.86	101.20	4.33	7	3.13	8.67	176.59	397.88	22.97	105.40	2.47	56.6004	43.3996	0.433996
6		39	8609.89	300.00	28.70	233.25	11	7.73	8.00	115.54	197.76	15.43	118.13	6.60	8	8.33	33.00	114.36	197.25	12.09	124.53	7.93	51.868	48.132	0.48132
7		42	7322.88	300.00	24.41	259.25	11	10.67	24.00	121.97	197.19	18.70	108.67	2.80	5	3.27	8.00	122.84	192.10	17.96	107.53	2.13	23.4577	76.5423	0.765423
8		50	9453.39	300.07	31.50	215.00	13	7.00	28.00	88.52	195.47	13.53	113.87	12.67	10	15.93	10.00	101.42	191.46	12.00	108.67	19.27	69.4723	30.5277	0.305277
9		54	9305.05	300.00	31.02	221.25	5	4.27	62.00	114.78	195.58	18.05	105.47	1.73	7	6.53	30.00	117.16	190.86	22.89	100.07	2.47	60.463	39.537	0.39537
10		59	4200.90	300.00	14.00	280.25	4	3.53	83.00	115.12	182.26	24.73	93.73	0.80	3	2.73	78.00	119.84	181.70	24.46	95.93	1.27	43.6102	56.3898	0.563898
11		64	7095.63	300.00	23.65	244.50	10	7.73	32.00	121.97	192.59	18.27	103.33	3.33	9	8.33	6.00	123.30	193.25	16.76	108.67	6.73	51.868	48.132	0.48132
12		66	9809.96	300.00	32.70	264.75	3	0.67	103.93	151.34	383.64	57.10	50.13	0.00	5	1.80	14.20	202.30	400.66	47.16	52.13	0.13	72.8745	27.1255	0.271255
13		71	8219.86	300.00	27.40	226.25	12	5.73	11.00	113.98	194.32	14.66	118.13	5.80	8	6.20	68.00	117.05	190.92	17.38	111.80	5.07	51.9698	48.0302	0.480302
14		82	7824.33	300.00	26.08	243.50	10	8.20	44.00	103.44	197.19	14.66	114.00	9.87	4	7.07	101.00	123.50	196.69	17.85	109.67	7.00	46.2999	53.7001	0.537001
15		84	6235.18	300.00	20.78	273.25	3	2.20	138.33	131.53	192.66	24.46	105.47	1.27	3	1.87	9.40	133.30	195.63	31.62	96.93	0.00	45.9459	54.0541	0.540541
16		90	8049.62	300.00	26.83	230.75	9	7.73	50.00	123.43	196.08	16.01	110.80	3.80	10	11.67	6.00	98.73	190.86	15.97	111.87	10.80	60.1546	39.8454	0.398454
17		120	17713.45	300.00	59.04	144.75	6	1.60	13.93	236.62	386.30	60.50	116.13	0.13	7	4.80	41.27	249.37	399.95	55.80	118.20	0.00	75	25	0.25
1	HupA	16	13571.83	300.00	45.24	211.25	5	11.33	47.87	138.38	369.40	21.86	88.60	4.13	4	7.93	61.93	225.59	412.38	7.90	83.20	9.00	41.1734	58.8266	0.588266
2		25	23081.85	300.00	76.94	145.00	7	7.00	2.13	236.91	408.72	42.71	108.60	3.20	6	2.00	23.47	247.96	416.17	45.26	118.13	0.60	22.2222	77.7778	0.777778
3		26	13782.63	300.07	45.93	167.75	9	5.53	13.00	108.16	193.25	17.15	124.60	2.87	11	7.60	11.00	111.97	190.99	16.26	123.67	5.80	57.8827	42.1173	0.421173
4		52	8200.73	300.00	27.34	242.50	6	12.60	3.00	116.81	189.93	16.74	103.33	7.53	4	3.20	117.00	115.23	196.62	17.76	114.00	3.20	20.2532	79.7468	0.797468
5		56	6654.17	300.00	22.18	258.75	4	2.93	62.00	115.35	194.91	23.25	98.93	0.93	6	8.40	49.00	126.33	194.95	21.82	104.27	5.73	74.1395	25.8605	0.258605
6		72	3244.02	300.00	10.81	300.00	6	5.27	17.00	130.75	187.70	25.26	90.53	0.73	4	3.00	15.00	128.07	183.42	25.53	83.13	1.20	36.2757	63.7243	0.637243
7		74	10833.93	300.00	36.11	250.50	3	1.80	5.20	176.70	407.57	58.98	71.27	0.00	5	3.13	21.93	262.29	387.39	66.41	66.00	0.00	63.4888	36.5112	0.365112
8		78	18208.42	300.00	60.69	148.25	11	9.13	46.20	206.34	388.04	35.21	107.53	5.80	6	6.93	60.27	211.64	386.59	42.49	111.93	2.93	43.1507	56.8493	0.568493
9		83	7380.27	300.00	24.60	246.00	5	3.13	54.00	120.66	198.36	22.32	106.53	1.33	4	3.53	93.00	112.73	195.51	22.78	107.53	2.93	53.003	46.997	0.46997
10		88	7770.25	300.00	25.90	238.25	11	10.53	68.00	117.22	193.17	17.09	99.00	3.00	10	12.13	8.00	109.93	184.40	21.60	103.27	8.73	53.5305	46.4695	0.464695
11		89	8427.03	300.00	28.09	218.75	10	6.67	14.73	116.47	190.86	21.89	109.73	3.13	6	3.87	28.67	112.56	185.13	17.07	115.07	2.27	36.7173	63.2827	0.632827
12		99	17754.06	300.00	59.18	165.75	2	1.73	2.80	228.30	386.15	53.49	105.40	0.73	7	3.80	13.53	251.01	407.39	52.45	109.73	0.20	68.7161	31.2839	0.312839
13		101	9286.10	300.00	30.95	225.00	7	4.47	27.00	109.73	197.19	14.20	113.93	3.80	9	12.53	50.00	111.32	195.51	13.82	107.47	16.33	73.7059	26.2941	0.262941
14		104																								未做物体识别
15		107	7958.12	300.00	26.53	248.00	10	10.87	3.00	115.52	197.76	14.22	113.93	9.53	5	8.73	86.00	109.81	194.99	14.20	115.00	10.13	44.5408	55.4592	0.554592
16		119																								未做物体识别
17		121	18895.46	300.00	62.98	153.00	4	2.00	22.73	219.64	388.65	52.54	111.87	0.00	7	3.67	31.67	224.78	397.39	53.49	115.13	0.27	64.7266	35.2734	0.352734
1	GPCRAC-L	7	5740.81	300.00	19.14	278.25	7	4.40	17.00	114.57	186.94	28.59	106.60	0.33	4	2.93	53.00	127.24	189.24	29.05	103.47	0.93	39.9727	60.0273	0.600273
2		12	7385.41	300.00	24.62	254.75	2	0.47	72.47	287.93	393.63	55.04	76.67	0.20	7	6.60	1.67	213.44	377.43	54.58	82.93	3.33	93.3522	6.64781	0.0664781
3		13	5817.67	300.00	19.39	254.50	7	9.53	7.93	214.14	380.09	21.28	80.93	6.47	12	20.47	21.53	110.29	282.17	16.77	85.20	19.33	68.2333	31.7667	0.317667
4		29	24867.97	300.00	82.89	122.50	9	16.40	53.60	207.43	389.21	24.80	124.67	8.80	9	9.67	125.20	242.37	407.45	26.51	118.27	3.47	37.0924	62.9076	0.629076
5		31	15228.34	300.00	50.76	185.75	3	0.60	74.60	255.10	399.89	49.80	94.93	0.00	6	2.93	110.60	278.49	407.50	45.85	98.07	0.67	83.0028	16.9972	0.169972
6		32	10617.95	300.00	35.39	207.50	13	7.40	42.00	106.74	194.31	15.47	116.07	4.47	7	3.20	15.00	118.24	195.51	15.19	103.20	3.73	30.1887	69.8113	0.698113
7		44	7701.76	300.00	25.67	245.75	10	5.67	26.00	113.38	196.61	17.90	103.33	2.27	6	8.60	4.00	104.17	182.24	14.63	121.33	9.93	60.2663	39.7337	0.397337
8		51	7499.67	300.00	25.00	240.00	18	13.87	7.00	106.17	198.34	12.85	111.80	13.40	15	15.47	5.00	102.03	196.64	11.29	123.53	21.27	52.7267	47.2733	0.472733
9		55	21382.41	300.00	71.27	125.50	12	16.87	18.47	224.31	397.45	26.27	110.87	5.20	14	12.67	8.87	199.52	402.45	32.59	118.13	5.00	42.891	57.109	0.57109
10		57	19775.34	300.00	65.92	161.50	6	1.87	44.33	251.34	407.45	46.69	95.93	0.40	9	6.47	41.73	242.99	415.15	42.16	99.20	3.93	77.5779	22.4221	0.224221
11		67	21692.61	300.00	72.31	141.75	5	3.67	37.27	218.52	403.68	30.10	101.13	1.20	12	5.40	6.80	199.03	407.50	30.20	104.47	2.20	59.5369	40.4631	0.404631
12		69	19157.26	300.00	63.86	151.50	4	3.47	23.40	226.41	371.90	28.50	94.80	1.80	10	10.00	1.60	229.35	411.14	33.99	103.13	2.40	74.239	25.761	0.25761
13		80	14717.74	300.00	49.06	182.25	10	13.73	4.33	183.62	393.65	25.49	97.87	8.27	3	6.27	0.07	240.86	407.41	38.23	98.93	5.13	31.35	68.65	0.6865
14		95	7034.23	300.00	23.45	241.25	13	7.67	10.47	112.09	186.44	20.47	124.67	2.40	5	4.40	58.67	122.95	181.70	19.80	114.07	4.13	36.454	63.546	0.63546
15		100	7369.62	300.00	24.57	266.50	2	1.87	9.40	152.35	391.23	60.19	70.20	0.00	0	0.00	300.00	263.43	379.92	63.84	62.73	0.00	0	100	1
16		103	5947.50	300.00	19.82	271.50	4	2.73	3.60	253.91	396.70	55.04	60.53	0.80	5	3.00	32.80	231.49	383.69	59.62	58.53	0.00	52.356	47.644	0.47644
17		112	6666.69	300.00	22.22	252.25	8	10.67	11.00	116.48	198.34	14.38	102.20	12.40	9	7.47	6.00	111.46	193.28	14.84	102.20	8.93	41.1797	58.8203	0.588203
1	GPCRAC-M	4	7406.72	300.00	24.69	233.25	13	9.93	8.00	107.95	188.14	18.18	107.67	3.60	10	7.13	74.00	124.38	192.10	16.26	114.13	6.07	41.7937	58.2063	0.582063
2		8	14798.37	300.00	49.33	174.00	6	2.67	66.47	226.11	398.96	44.18	91.60	1.00	10	5.80	5.20	214.29	391.14	25.30	105.47	3.33	68.477	31.523	0.31523
3		15	6737.55	300.00	22.46	276.75	3	3.20	136.20	197.08	402.39	31.81	64.87	2.13	2	1.47	240.73	284.28	401.18	40.80	67.00	1.40	31.4775	68.5225	0.685225
4		18	7591.17	300.00	25.30	224.75	5	6.40	25.00	120.50	191.54	18.54	109.67	3.93	16	8.60	19.00	111.75	187.58	20.33	105.33	2.13	57.3333	42.6667	0.426667
5		21	5345.91	300.00	17.82	270.00	9	5.13	25.00	117.55	192.29	24.73	105.33	0.00	7	4.27	11.00	126.89	193.93	25.05	101.13	1.93	45.4255	54.5745	0.545745
6		23	19860.34	300.00	66.20	152.00	7	4.13	6.80	218.97	408.68	29.25	98.07	3.53	8	9.60	35.87	270.05	414.88	20.15	107.53	9.67	69.9199	30.0801	0.300801
7		37	1927.90	300.00	6.43	300.00	2	1.93	14.00	145.83	186.32	16.76	64.93	3.07	4	2.27	33.00	115.80	176.01	17.15	49.93	1.60	54.0476	45.9524	0.459524
8		47	10552.75	300.00	35.18	194.00	3	3.27	97.40	232.18	372.46	32.59	85.33	2.07	3	1.40	51.73	210.49	385.18	41.90	97.07	3.87	29.9786	70.0214	0.700214
9		58	10629.13	300.00	35.43	194.75	6	7.40	8.00	116.23	196.04	17.38	111.73	4.67	7	13.13	65.00	107.07	187.64	16.76	122.47	13.20	63.9552	36.0448	0.360448
10		68	5191.95	300.00	17.31	268.00	7	6.33	51.00	123.26	188.73	25.53	105.47	0.13	2	1.73	102.00	127.70	193.33	22.49	92.73	0.33	21.464	78.536	0.78536
11		70	9846.81	300.00	32.82	217.50	9	15.00	53.00	107.50	195.46	13.80	123.47	16.20	11	9.00	36.00	102.69	194.95	12.85	118.13	14.07	37.5	62.5	0.625
12		79	8107.88	300.00	27.03	216.75	5	3.93	25.00	119.41	193.78	23.59	105.53	0.73	7	4.07	13.00	122.84	193.28	15.12	105.47	4.27	50.875	49.125	0.49125
13		81	6312.22	300.00	21.04	257.50	10	6.87	19.27	108.39	195.54	24.73	97.00	0.27	2	1.87	15.47	129.17	190.89	19.58	99.13	1.33	21.3959	78.6041	0.786041
14		93	14028.17	300.00	46.76	182.50	6	4.13	48.80	220.33	385.09	44.71	104.40	1.00	11	9.33	26.47	191.05	396.13	44.22	102.27	1.47	69.3165	30.6835	0.306835
15		108																								未做物体识别
16		109	22996.17	300.00	76.65	140.50	10	4.93	19.80	242.42	385.12	42.74	107.67	2.13	11	4.33	10.80	246.93	401.23	49.77	107.67	0.27	46.7603	53.2397	0.532397
1	GPCRAC-H	2	20042.66	300.07	66.79	155.00	6	1.93	8.73	260.88	409.89	48.01	101.07	0.20	10	3.40	2.87	232.08	416.17	50.30	108.53	1.27	63.7899	36.2101	0.362101
2		11	13613.93	300.00	45.38	182.50	7	3.27	34.33	184.09	386.86	30.86	101.27	3.53	7	3.67	18.93	209.80	382.59	30.10	110.80	6.13	52.8818	47.1182	0.471182
3		14	6389.46	300.00	21.30	258.00	12	12.47	29.00	114.19	186.01	14.63	116.20	9.07	13	13.07	20.00	100.41	182.28	18.54	107.60	5.00	51.1746	48.8254	0.488254
4		19	24523.18	300.00	81.74	144.75	4	2.53	102.40	214.14	401.15	28.50	107.53	1.27	4	3.47	30.27	265.12	408.68	38.92	106.53	1.00	57.8333	42.1667	0.421667
5		22	7198.49	300.00	23.99	243.75	10	10.00	5.00	113.76	192.69	17.55	105.40	1.33	8	7.67	75.00	102.69	194.43	16.20	91.53	3.87	43.4069	56.5931	0.565931
6		24	19125.92	300.00	63.75	156.75	4	8.80	8.80	211.91	388.80	28.98	105.40	3.20	16	17.80	26.73	208.98	387.67	39.12	123.73	8.40	66.9173	33.0827	0.330827
7		38	3904.09	300.00	13.01	296.75	5	5.27	27.00	123.74	190.92	20.47	93.67	3.93	5	3.87	21.00	97.23	186.62	22.12	93.67	0.93	42.3414	57.6586	0.576586
8		43	4672.08	300.00	15.57	293.25	5	4.33	6.00	133.94	195.47	21.11	84.13	1.20	6	12.13	4.00	105.58	193.84	14.38	96.87	10.47	73.6938	26.3062	0.263062
9		45	9257.38	300.00	30.86	230.00	10	5.93	11.00	117.69	191.58	20.47	115.07	1.13	9	5.93	20.00	142.34	192.01	22.95	103.40	0.80	50	50	0.5
10		73	7174.87	300.00	23.92	240.25	15	15.20	15.00	114.42	192.02	13.85	125.67	10.87	8	7.13	8.00	116.71	191.58	12.20	118.13	10.73	31.9301	68.0699	0.680699
11		76	16931.19	300.07	56.42	173.75	6	11.13	69.13	170.62	379.23	22.63	99.13	11.00	7	4.87	7.60	231.85	399.07	34.81	100.20	2.93	30.4375	69.5625	0.695625
12		85	9002.19	300.00	30.01	234.50	13	10.73	6.80	108.59	185.69	15.34	113.93	7.40	10	5.73	9.47	122.56	194.37	18.56	107.53	2.13	34.8117	65.1883	0.651883
13		96	11299.60	300.00	37.67	198.50	12	6.67	19.00	111.86	193.74	14.95	119.40	4.87	6	8.40	190.00	101.22	194.37	18.18	116.27	8.00	55.7399	44.2601	0.442601
14		97	24629.35	300.00	82.10	129.75	7	4.40	0.20	235.52	409.89	33.20	110.87	2.47	11	4.33	102.40	245.39	413.72	40.30	112.00	3.27	49.5991	50.4009	0.504009
15		116	23952.95	300.00	79.84	119.50	2	0.67	98.40	241.29	409.91	45.95	106.47	0.87	6	6.73	4.47	225.34	407.41	29.41	107.60	4.93	90.9459	9.05405	0.0905405
16		117	14662.43	300.00	48.87	170.00	2	2.07	148.47	209.68	396.47	51.01	99.07	0.00	7	4.67	19.80	215.24	409.88	55.49	115.20	0.53	69.2878	30.7122	0.307122
17		118	4161.80	300.00	13.87	282.25	8	7.53	10.00	116.37	190.36	17.07	98.00	3.07	2	1.67	68.00	113.57	184.55	17.25	95.87	1.33	18.1522	81.8478	0.818478
		63die

## Sheet: Figure2 Ach
ACh(ug/ml)=(determined OD value-control OD value)/(standard OD value-blank OD value)*standard concentration (100μg/ml)*dilution multiple before test
		standard OD value	0.654
		blank OD value	0.0398
		Control	Model	HupA	GPCRAC-L	GPCRAC-M	GPCRAC-H
	determined OD value	0.0768	0.0617	0.07	0.0635	0.0676	0.0721
	control OD value	0.0435	0.0393	0.0363	0.0377	0.0382	0.0382
	determined OD value	0.0752	0.0618	0.0674	0.0698	0.065	0.0692
	control OD value	0.0445	0.042	0.0358	0.0399	0.0362	0.0369
	determined OD value	0.0759	0.0646	0.071	0.0637	0.0707	0.071
	control OD value	0.0412	0.0421	0.0398	0.0395	0.0423	0.0398
	ACh(ug/ml)	12.1988	8.2058	12.3453	9.45132	10.7701	12.4186
	ACh(ug/ml)	11.2463	7.25334	11.576	10.9533	10.5503	11.8325
	ACh(ug/ml)	12.7117	8.24243	11.4295	8.86519	10.4038	11.4295

## Sheet: Figure2 ChAT
ChAT(U/ml)=(determined OD value-control OD value)/reaction time (20min)/(extinction molar coefficient (1.98*10^-5)*colorimetric light path (1cm)*1000)*total volume of reaction(510μl)/sampling volume (10μl)
		Control	Model	HupA	GPCRAC-L	GPCRAC-M	GPCRAC-H
	determined OD value	0.4995	0.3799	0.4404	0.4251	0.4534	0.4582
	control OD value	0.1756	0.1767	0.1742	0.1792	0.1764	0.1774
	determined OD value	0.4897	0.3977	0.4449	0.4364	0.471	0.4567
	control OD value	0.1781	0.1776	0.1758	0.18	0.1774	0.1785
	determined OD value	0.4986	0.4406	0.4805	0.4618	0.5066	0.4835
	control OD value	0.1796	0.1796	0.1769	0.1807	0.1784	0.1793
	ChAT(U/ml)	41.7144	26.1697	34.2833	31.6689	35.6742	36.1636
	ChAT(U/ml)	40.1303	28.3462	34.6568	33.0212	37.8121	35.8288
	ChAT(U/ml)	41.0833	33.6136	39.1	36.2023	42.2682	39.1773

## Sheet: Figure2 AchE
ACh(ug/ml)=(determined OD value-control OD value)/(standard OD value-blank OD value)*standard concentration (1μmol/ml)*dilution multiple before test
		standard OD value	0.3229
		blank OD value	0.0233
		Control	Model	HupA	GPCRAC-L	GPCRAC-M	GPCRAC-H
	determined OD value	0.6572	0.845	0.6764	0.7649	0.7188	0.6586
	control OD value	0.0428	0.0443	0.0418	0.0421	0.0422	0.0429
	determined OD value	0.6382	0.791	0.6748	0.7293	0.7493	0.6429
	control OD value	0.0429	0.0453	0.0442	0.0421	0.0403	0.0409
	determined OD value	0.6527	0.7483	0.7039	0.7862	0.6781	0.6225
	control OD value	0.0439	0.0459	0.042	0.0451	0.0422	0.0445
	ACh(ug/ml)	20.5073	26.7256	21.1816	24.1255	22.5834	20.5507
	ACh(ug/ml)	19.8698	24.8899	21.0481	22.9372	23.6649	20.0935
	ACh(ug/ml)	20.3204	23.4446	22.0928	24.7363	21.225	19.2924

## Sheet: original data of proteomics
Accession	Description	Coverage [%]	# Peptides	# PSMs	# Unique Peptides	# Protein Groups	# AAs	MW [kDa]	calc. pI	Score Sequest HT: Sequest HT	# Peptides (by Search Engine): Sequest HT	# Razor Peptides	Found in Sample: [S1] C_1: Sample	Found in Sample: [S2] C_2: Sample	Found in Sample: [S3] C_3: Sample	Found in Sample: [S4] M_1: Sample	Found in Sample: [S5] M_2: Sample	Found in Sample: [S6] M_3: Sample	Found in Sample: [S7] H_1: Sample	Found in Sample: [S8] H_2: Sample	Found in Sample: [S9] H_3: Sample	Found in Sample: [S10] G_1: Sample	Found in Sample: [S11] G_2: Sample	Found in Sample: [S12] G_3: Sample	C_1	C_2	C_3	M_1	M_2	M_3	H_1	H_2	H_3	G_1	G_2	G_3
A3KGU7	Spectrin alpha chain, non-erythrocytic 1 OS=Mus musculus OX=10090 GN=Sptan1 PE=1 SV=1	66	171	6297	3	1	2477	285	5.34	15404.1	171	173	High	High	High	High	High	High	High	High	High	High	High	High	5.85599e+09	6.12676e+09	6.01945e+09	6.0073e+09	6.17814e+09	5.97937e+09	5.94132e+09	5.94855e+09	5.84418e+09	6.05042e+09	5.89922e+09	6.13384e+09
A3KGU5	Spectrin alpha chain, non-erythrocytic 1 OS=Mus musculus OX=10090 GN=Sptan1 PE=1 SV=1	66	169	6262	1	1	2457	282.7	5.33	15346.7	169	0	High	High	High	High	High	High	Peak Found	High	High	High	High	Peak Found	3.95174e+06	4.27682e+06	2.19733e+06	4.26319e+06	5.93107e+06	3.75795e+06	4.61928e+06	5.29835e+06	5.0621e+06	6.15497e+06	5.91416e+06	7.39586e+06
B7ZWK3	Spna2 protein OS=Mus musculus OX=10090 GN=Sptan1 PE=2 SV=1	66	168	6180	1	1	2457	282.7	5.33	15136.8	168	0	Not Found	Not Found	Not Found	Not Found	Not Found	High	Not Found	Not Found	Not Found	Not Found	Not Found	Not Found	NA	NA	NA	NA	NA	NA	NA	NA	NA	NA	NA	NA
Q62261	Spectrin beta chain, non-erythrocytic 1 OS=Mus musculus OX=10090 GN=Sptbn1 PE=1 SV=2	68	148	5318	134	1	2363	274.1	5.58	12061.4	148	16	High	High	High	High	High	High	High	High	High	High	High	High	2.95355e+09	2.89143e+09	2.81793e+09	2.89443e+09	3.00461e+09	2.90438e+09	2.9458e+09	2.934e+09	2.91646e+09	2.98983e+09	2.93286e+09	3.09778e+09
Q68FG2	Spectrin beta chain OS=Mus musculus OX=10090 GN=Sptbn2 PE=1 SV=1	61	122	3595	112	1	2388	270.8	5.86	8581.27	122	0	High	High	High	High	High	High	High	High	High	High	High	High	1.07273e+09	1.10067e+09	1.102e+09	1.11509e+09	1.10409e+09	1.02253e+09	1.10328e+09	1.10213e+09	1.0067e+09	1.04497e+09	1.07287e+09	1.09002e+09
Q9JHU4	Cytoplasmic dynein 1 heavy chain 1 OS=Mus musculus OX=10090 GN=Dync1h1 PE=1 SV=2	43	186	4431	186	1	4644	531.7	6.42	8289.93	186	0	High	High	High	High	High	High	High	High	High	High	High	High	1.29344e+09	1.29575e+09	1.30354e+09	1.3097e+09	1.33055e+09	1.34406e+09	1.35599e+09	1.34979e+09	1.35845e+09	1.38874e+09	1.29868e+09	1.35984e+09
Q80U89	MKIAA0034 protein (Fragment) OS=Mus musculus OX=10090 GN=mKIAA0034 PE=4 SV=2	49	80	3493	33	1	1684	192.4	5.6	8249.82	80	48	High	High	High	High	High	High	High	High	High	High	High	High	3.48939e+09	3.63983e+09	3.54274e+09	3.69119e+09	3.75752e+09	3.55398e+09	3.69106e+09	3.58764e+09	3.56849e+09	3.68874e+09	3.58605e+09	3.67206e+09
Q7TMM9	Tubulin beta-2A chain OS=Mus musculus OX=10090 GN=Tubb2a PE=1 SV=1	74	29	3769	2	1	445	49.9	4.89	7802.82	29	39	High	High	High	High	High	High	High	High	High	High	High	High	8.63537e+09	8.07461e+09	8.38578e+09	7.91327e+09	7.5561e+09	7.99761e+09	8.10269e+09	8.40021e+09	8.01978e+09	8.56118e+09	7.96866e+09	7.9225e+09
Q9CWF2	Tubulin beta-2B chain OS=Mus musculus OX=10090 GN=Tubb2b PE=1 SV=1	74	29	3738	2	1	445	49.9	4.89	7750.38	29	0	High	High	High	High	High	High	High	High	High	High	High	High	9.30283e+07	1.03255e+08	1.08192e+08	8.90388e+07	9.50029e+07	9.51404e+07	9.46982e+07	9.35775e+07	9.40304e+07	9.20554e+07	9.1538e+07	8.36602e+07
A0A0G2JGX4	Sodium/potassium-transporting ATPase subunit alpha OS=Mus musculus OX=10090 GN=Atp1a3 PE=1 SV=1	56	55	3069	34	1	1026	112.9	5.41	7283.42	55	2	High	High	High	High	High	High	High	High	High	High	High	High	5.29327e+09	5.17789e+09	5.23905e+09	5.05279e+09	5.35441e+09	5.32985e+09	5.29185e+09	5.21484e+09	5.30343e+09	5.13239e+09	5.06602e+09	5.23783e+09
P99024	Tubulin beta-5 chain OS=Mus musculus OX=10090 GN=Tubb5 PE=1 SV=1	73	28	3538	4	1	444	49.6	4.89	7257.01	28	0	High	High	High	High	High	High	High	High	High	High	High	High	3.09293e+08	3.31225e+08	3.1541e+08	3.23421e+08	3.1702e+08	3.43662e+08	3.33625e+08	3.3311e+08	3.45493e+08	3.39111e+08	3.73295e+08	3.64446e+08
P68372	Tubulin beta-4B chain OS=Mus musculus OX=10090 GN=Tubb4b PE=1 SV=1	73	28	3558	1	1	445	49.8	4.89	7240.14	28	10	High	High	High	High	High	High	High	High	High	High	High	High	8.4267e+08	9.25597e+08	8.53724e+08	9.39905e+08	9.91123e+08	9.92354e+08	9.68672e+08	1.03411e+09	9.96411e+08	9.57453e+08	1.03228e+09	9.88633e+08
P20357	Microtubule-associated protein 2 OS=Mus musculus OX=10090 GN=Map2 PE=1 SV=2	55	97	3208	49	1	1828	199	4.91	7161.37	97	45	High	High	High	High	High	High	High	High	High	High	High	High	1.48856e+09	1.5135e+09	1.44741e+09	1.49546e+09	1.585e+09	1.57754e+09	1.5398e+09	1.48724e+09	1.41946e+09	1.46919e+09	1.4778e+09	1.60663e+09
A2ARP8	Microtubule-associated protein 1A OS=Mus musculus OX=10090 GN=Map1a PE=1 SV=1	38	99	3433	97	1	3014	325.7	5.01	7098.01	99	2	High	High	High	High	High	High	High	High	High	High	High	High	1.27151e+09	1.24181e+09	1.2387e+09	1.2519e+09	1.2214e+09	1.22146e+09	1.2362e+09	1.23859e+09	1.18735e+09	1.20969e+09	1.30035e+09	1.30157e+09
Q9D6F9	Tubulin beta-4A chain OS=Mus musculus OX=10090 GN=Tubb4a PE=1 SV=3	74	27	3450	6	1	444	49.6	4.88	7040.49	27	0	High	High	High	High	High	High	High	High	High	High	High	High	4.79762e+08	5.10593e+08	4.9707e+08	4.80673e+08	4.84884e+08	5.03651e+08	5.22936e+08	5.07712e+08	4.90582e+08	5.47908e+08	5.11987e+08	4.89087e+08
S4R2F3	Ankyrin-2 OS=Mus musculus OX=10090 GN=Ank2 PE=1 SV=3	39	116	3044	5	1	3926	428.8	5.17	6354.94	116	108	High	High	High	High	High	High	High	High	High	High	High	High	9.29864e+08	9.49299e+08	1.00834e+09	9.92114e+08	9.72964e+08	9.5114e+08	9.60104e+08	9.12985e+08	9.17713e+08	9.98165e+08	9.86929e+08	9.49918e+08
S4R2R5	Ankyrin-2 OS=Mus musculus OX=10090 GN=Ank2 PE=1 SV=3	38	111	2796	1	1	3900	426.2	5.12	5891.78	111	0	Peak Found	High	High	Peak Found	Peak Found	Peak Found	Peak Found	Peak Found	Peak Found	High	Peak Found	Peak Found	2.88235e+06	2.45806e+06	3.10813e+06	3.06573e+06	3.0393e+06	2.88301e+06	2.41212e+06	2.72834e+06	2.61427e+06	2.83393e+06	2.83762e+06	3.16823e+06
P68369	Tubulin alpha-1A chain OS=Mus musculus OX=10090 GN=Tuba1a PE=1 SV=1	57	23	2642	2	1	451	50.1	5.06	5836.84	23	4	High	High	High	High	High	High	High	High	High	High	High	High	2.60616e+09	2.93253e+09	2.24403e+09	3.151e+09	3.21842e+09	2.7274e+09	3.50294e+09	3.43264e+09	3.08616e+09	3.52267e+09	3.16396e+09	3.37362e+09
Q9QXS1	Plectin OS=Mus musculus OX=10090 GN=Plec PE=1 SV=3	48	199	3275	195	1	4691	533.9	5.96	5733.77	199	4	High	High	High	High	High	High	High	High	High	High	High	High	1.00291e+09	1.0059e+09	1.03538e+09	9.90839e+08	1.04213e+09	1.0253e+09	9.89803e+08	9.99532e+08	1.03518e+09	1.05168e+09	1.06296e+09	1.04206e+09
O08553	Dihydropyrimidinase-related protein 2 OS=Mus musculus OX=10090 GN=Dpysl2 PE=1 SV=2	68	31	2076	27	1	572	62.2	6.38	5646.24	31	6	High	High	High	High	High	High	High	High	High	High	High	High	4.09401e+09	4.28004e+09	4.27973e+09	4.33089e+09	4.50431e+09	4.27465e+09	4.37949e+09	4.45708e+09	4.42524e+09	4.44874e+09	4.55694e+09	4.46636e+09
Q9ERD7	Tubulin beta-3 chain OS=Mus musculus OX=10090 GN=Tubb3 PE=1 SV=1	55	25	2797	9	1	450	50.4	4.93	5330.71	25	0	High	High	High	High	High	High	High	High	High	High	High	High	4.14905e+08	4.69915e+08	4.72964e+08	4.29858e+08	4.30305e+08	4.33993e+08	4.39606e+08	4.23664e+08	4.70877e+08	4.32836e+08	4.02073e+08	3.94727e+08
Q6ZQ49	Sodium/potassium-transporting ATPase subunit alpha (Fragment) OS=Mus musculus OX=10090 GN=Atp1a2 PE=2 SV=1	57	57	2420	36	1	1022	112.2	5.6	5326.51	57	22	High	High	High	High	High	High	High	High	High	High	High	High	6.63704e+09	6.78273e+09	6.73081e+09	6.35531e+09	6.45419e+09	6.57572e+09	6.17497e+09	6.13919e+09	6.4418e+09	6.13747e+09	6.01849e+09	6.12748e+09
A0A0A0MQA5	Tubulin alpha chain (Fragment) OS=Mus musculus OX=10090 GN=Tuba4a PE=1 SV=1	54	23	2265	6	1	477	52.9	5.19	5167	23	22	High	High	High	High	High	High	High	High	High	High	High	High	8.08325e+09	7.52096e+09	8.34094e+09	8.0885e+09	7.82269e+09	8.02864e+09	7.70942e+09	8.00754e+09	7.97245e+09	7.6299e+09	8.07024e+09	8.28119e+09
Q5FW91	Tubulin alpha chain OS=Mus musculus OX=10090 GN=Tuba3a PE=1 SV=1	50	20	2172	0	1	450	49.9	5.1	5152.03	20	0	Not Found	Not Found	Not Found	Not Found	Not Found	Not Found	Not Found	Not Found	Not Found	Not Found	Not Found	Not Found	NA	NA	NA	NA	NA	NA	NA	NA	NA	NA	NA	NA
O88935	Synapsin-1 OS=Mus musculus OX=10090 GN=Syn1 PE=1 SV=2	49	27	1835	26	1	706	74.1	9.8	4947.09	27	2	High	High	High	High	High	High	High	High	High	High	High	High	1.82882e+09	1.58823e+09	1.58604e+09	1.73866e+09	1.68692e+09	1.70539e+09	1.69922e+09	1.70875e+09	1.64772e+09	1.57295e+09	1.71743e+09	1.77992e+09
B2RRX1	Actin, beta OS=Mus musculus OX=10090 GN=Actb PE=2 SV=1	68	21	2264	4	1	375	41.7	5.48	4927.7	21	9	High	High	High	High	High	High	High	High	High	High	High	High	3.93894e+09	4.25332e+09	4.09402e+09	4.0322e+09	4.12412e+09	3.88302e+09	4.24999e+09	4.01313e+09	4.11549e+09	4.19957e+09	3.95678e+09	4.07645e+09
P07901	Heat shock protein HSP 90-alpha OS=Mus musculus OX=10090 GN=Hsp90aa1 PE=1 SV=4	56	48	2308	28	1	733	84.7	5.01	4922.77	48	0	High	High	High	High	High	High	High	High	High	High	High	High	8.23451e+08	8.7747e+08	8.52723e+08	8.55903e+08	8.86101e+08	8.70242e+08	8.27249e+08	8.37221e+08	8.70072e+08	8.83954e+08	8.39008e+08	8.47629e+08
Q71LX8	Heat shock protein 84b OS=Mus musculus OX=10090 GN=Hsp90ab1 PE=1 SV=1	57	50	2193	27	1	724	83.2	5.03	4911.92	50	25	High	High	High	High	High	High	High	High	High	High	High	High	1.90718e+09	1.96753e+09	1.92933e+09	1.88099e+09	1.99764e+09	1.9402e+09	1.86236e+09	1.85968e+09	1.70054e+09	1.97009e+09	1.83852e+09	1.90348e+09
O88737	Protein bassoon OS=Mus musculus OX=10090 GN=Bsn PE=1 SV=4	33	102	2211	99	1	3942	418.6	7.71	4808.72	102	3	High	High	High	High	High	High	High	High	High	High	High	High	5.25386e+08	4.71792e+08	5.01029e+08	4.82253e+08	4.98915e+08	4.92907e+08	4.75829e+08	4.78703e+08	4.69868e+08	4.34795e+08	4.60635e+08	4.83222e+08
Q04447	Creatine kinase B-type OS=Mus musculus OX=10090 GN=Ckb PE=1 SV=1	64	19	2406	18	1	381	42.7	5.67	4696.23	19	1	High	High	High	High	High	High	High	High	High	High	High	High	1.67536e+09	2.00737e+09	1.49249e+09	1.98791e+09	2.04875e+09	1.58291e+09	2.14105e+09	2.14852e+09	1.83515e+09	2.39271e+09	2.03085e+09	2.12249e+09
P46460	Vesicle-fusing ATPase OS=Mus musculus OX=10090 GN=Nsf PE=1 SV=2	58	49	2480	48	1	744	82.6	6.95	4693.26	49	2	High	High	High	High	High	High	High	High	High	High	High	High	2.77202e+09	2.74936e+09	2.72772e+09	2.83265e+09	2.76836e+09	2.77225e+09	2.79449e+09	2.66534e+09	2.70956e+09	2.49588e+09	2.66853e+09	2.6812e+09
Q99KI0	Aconitate hydratase, mitochondrial OS=Mus musculus OX=10090 GN=Aco2 PE=1 SV=1	58	40	2080	40	1	780	85.4	7.93	4664.53	40	0	High	High	High	High	High	High	High	High	High	High	High	High	2.38618e+09	2.35469e+09	2.29923e+09	2.3608e+09	2.36105e+09	2.3223e+09	2.28918e+09	2.38218e+09	2.36367e+09	2.32602e+09	2.30138e+09	2.32018e+09
Q8VDN2	Sodium/potassium-transporting ATPase subunit alpha-1 OS=Mus musculus OX=10090 GN=Atp1a1 PE=1 SV=1	49	49	2094	23	1	1023	112.9	5.45	4553.7	49	7	High	High	High	High	High	High	High	High	High	High	High	High	9.33866e+08	8.90678e+08	8.85779e+08	8.23581e+08	8.56092e+08	9.17966e+08	8.75069e+08	8.66088e+08	9.05604e+08	9.16527e+08	9.49417e+08	8.7948e+08
P14873	Microtubule-associated protein 1B OS=Mus musculus OX=10090 GN=Map1b PE=1 SV=2	42	82	2053	79	1	2464	270.1	4.83	4504.04	82	1	High	High	High	High	High	High	High	High	High	High	High	High	7.19486e+08	6.92695e+08	6.61931e+08	6.97821e+08	7.17492e+08	7.0288e+08	7.06958e+08	7.26517e+08	7.02497e+08	7.11842e+08	7.29901e+08	7.77871e+08
Q3UPJ3	Uncharacterized protein (Fragment) OS=Mus musculus OX=10090 GN=Cltc PE=2 SV=1	52	48	2027	1	1	983	114.2	5.45	4488.51	48	0	High	Peak Found	High	Peak Found	High	Peak Found	Peak Found	Peak Found	Peak Found	Peak Found	Peak Found	Peak Found	4.81318e+06	4.25778e+06	4.65327e+06	4.15741e+06	5.39867e+06	5.86705e+06	5.25773e+06	4.68803e+06	4.4983e+06	4.73216e+06	4.49937e+06	5.69177e+06
P63017	Heat shock cognate 71 kDa protein OS=Mus musculus OX=10090 GN=Hspa8 PE=1 SV=1	59	37	1978	25	1	646	70.8	5.52	4460.15	37	12	High	High	High	High	High	High	High	High	High	High	High	High	3.77607e+09	4.04959e+09	4.23136e+09	3.93204e+09	4.12161e+09	3.91122e+09	3.78601e+09	3.97456e+09	3.91428e+09	3.81452e+09	3.98638e+09	3.80293e+09
A0A0J9YUN4	Dynamin-1 OS=Mus musculus OX=10090 GN=Dnm1 PE=1 SV=1	61	53	2388	4	1	864	97.2	6.87	4363.46	53	58	High	High	High	High	High	High	High	High	High	High	High	High	2.15229e+09	2.24867e+09	2.22373e+09	2.27449e+09	2.21595e+09	2.2736e+09	2.45641e+09	2.33166e+09	2.20393e+09	2.14837e+09	2.20652e+09	2.18014e+09
P56480	ATP synthase subunit beta, mitochondrial OS=Mus musculus OX=10090 GN=Atp5f1b PE=1 SV=2	49	21	1860	21	1	529	56.3	5.34	4271.48	21	0	High	High	High	High	High	High	High	High	High	High	High	High	3.25686e+09	3.59999e+09	3.27528e+09	3.76556e+09	3.748e+09	3.31148e+09	3.74519e+09	3.75521e+09	3.70247e+09	3.83272e+09	3.64626e+09	3.78775e+09
P52480	Pyruvate kinase PKM OS=Mus musculus OX=10090 GN=Pkm PE=1 SV=4	68	35	1775	35	1	531	57.8	7.47	4229.38	35	0	High	High	High	High	High	High	High	High	High	High	High	High	2.83974e+09	3.04353e+09	2.81557e+09	2.93073e+09	2.93515e+09	2.86452e+09	3.16798e+09	2.95972e+09	2.93821e+09	3.11002e+09	2.93009e+09	2.93836e+09
Q3UH59	Myosin-10 OS=Mus musculus OX=10090 GN=Myh10 PE=1 SV=1	46	90	1912	69	1	2013	233.3	5.57	4210.96	90	21	High	High	High	High	High	High	High	High	High	High	High	High	4.62317e+08	4.50632e+08	4.87889e+08	4.50088e+08	4.95232e+08	4.8227e+08	4.51032e+08	4.58237e+08	4.56634e+08	4.87794e+08	4.78205e+08	5.10644e+08
A6ZI44	Fructose-bisphosphate aldolase OS=Mus musculus OX=10090 GN=Aldoa PE=1 SV=1	73	30	1568	7	1	418	45.1	7.91	4143.54	30	24	High	High	High	High	High	High	High	High	High	High	High	High	3.37685e+09	3.12206e+09	3.07456e+09	3.05837e+09	3.03886e+09	3.02811e+09	3.01962e+09	3.15648e+09	2.9846e+09	2.98375e+09	3.14778e+09	3.03263e+09
P39053	Dynamin-1 OS=Mus musculus OX=10090 GN=Dnm1 PE=1 SV=2	57	50	2234	2	1	867	97.7	7.74	4127.3	50	0	High	High	High	High	High	High	High	High	High	High	High	High	4.31702e+06	7.95524e+06	2.43022e+06	1.28746e+07	9.02351e+06	4.02822e+06	1.79401e+07	1.66462e+07	7.82682e+06	2.11876e+07	1.26219e+07	1.37677e+07
Q7TSJ2	Microtubule-associated protein 6 OS=Mus musculus OX=10090 GN=Map6 PE=1 SV=2	72	55	1865	55	1	906	96.4	9.5	4037.05	55	0	High	High	High	High	High	High	High	High	High	High	High	High	6.4318e+08	6.1041e+08	6.86246e+08	6.05637e+08	6.30981e+08	6.84348e+08	6.33888e+08	6.13116e+08	6.52233e+08	6.15618e+08	6.3011e+08	6.51307e+08
O08599	Syntaxin-binding protein 1 OS=Mus musculus OX=10090 GN=Stxbp1 PE=1 SV=2	62	38	1755	37	1	594	67.5	6.96	3821.25	38	1	High	High	High	High	High	High	High	High	High	High	High	High	2.1567e+09	2.3001e+09	2.31614e+09	2.30597e+09	2.37883e+09	2.28336e+09	2.33732e+09	2.28705e+09	2.32711e+09	2.37471e+09	2.26675e+09	2.33391e+09
Q546G4	Albumin 1 OS=Mus musculus OX=10090 GN=Alb PE=1 SV=1	68	39	1667	39	1	608	68.6	6.07	3760.12	39	0	High	High	High	High	High	High	High	High	High	High	High	High	1.22046e+09	1.31476e+09	1.4534e+09	1.03762e+09	1.19558e+09	1.3703e+09	1.18772e+09	1.06597e+09	1.39126e+09	1.62661e+09	1.50178e+09	1.1326e+09
Q8BPN8	DmX-like protein 2 OS=Mus musculus OX=10090 GN=Dmxl2 PE=1 SV=3	33	84	1931	81	1	3032	338	6.42	3725.25	84	3	High	High	High	High	High	High	High	High	High	High	High	High	3.75459e+08	3.85047e+08	3.80418e+08	4.03006e+08	4.0837e+08	3.91749e+08	4.12746e+08	4.01396e+08	3.92618e+08	4.01307e+08	3.9683e+08	3.9669e+08
Q80TJ1	Calcium-dependent secretion activator 1 OS=Mus musculus OX=10090 GN=Cadps PE=1 SV=3	50	55	1701	5	1	1355	153	5.74	3658.14	55	49	High	High	High	High	High	High	High	High	High	High	High	High	4.9572e+08	5.30915e+08	5.3785e+08	5.42708e+08	5.27954e+08	5.30287e+08	5.46206e+08	5.35256e+08	5.22292e+08	5.20161e+08	5.3365e+08	5.47005e+08
P17710	Hexokinase-1 OS=Mus musculus OX=10090 GN=Hk1 PE=1 SV=3	48	46	1707	42	1	974	108.2	6.8	3553.83	46	6	High	High	High	High	High	High	High	High	High	High	High	High	1.8378e+09	1.81428e+09	1.78022e+09	1.85248e+09	1.77599e+09	1.82504e+09	1.8911e+09	1.86013e+09	1.76412e+09	1.77468e+09	1.67086e+09	1.76932e+09
Q5SWR1	AP complex subunit beta OS=Mus musculus OX=10090 GN=Ap2b1 PE=2 SV=1	46	48	1787	25	1	951	105.7	5.34	3491.2	48	24	High	High	High	High	High	High	High	High	High	High	High	High	1.06131e+09	1.0493e+09	1.06765e+09	1.10528e+09	1.06058e+09	1.10895e+09	1.11962e+09	1.03824e+09	1.08325e+09	1.07399e+09	1.08209e+09	1.06092e+09
A1BN54	Alpha actinin 1a OS=Mus musculus OX=10090 GN=Actn1 PE=1 SV=1	61	50	1508	2	1	887	102.7	5.48	3472.6	50	47	High	High	High	High	High	High	High	High	High	High	High	High	5.77391e+08	5.60766e+08	5.23397e+08	5.74393e+08	6.06174e+08	5.70906e+08	6.02609e+08	5.99576e+08	5.55506e+08	6.50386e+08	5.69652e+08	6.0135e+08
Q7TPR4	Alpha-actinin-1 OS=Mus musculus OX=10090 GN=Actn1 PE=1 SV=1	59	49	1476	1	1	892	103	5.38	3412.82	49	0	High	High	High	High	High	High	High	High	High	High	High	High	3.12675e+06	3.15665e+06	3.07108e+06	2.7456e+06	3.4254e+06	3.60836e+06	2.99264e+06	2.83419e+06	3.46746e+06	3.50192e+06	3.33217e+06	3.47951e+06
A0A1S6GWH5	Uncharacterized protein OS=Mus musculus OX=10090 GN=Uba1 PE=2 SV=1	43	42	1584	42	1	1118	124.2	5.99	3408.64	42	0	High	High	High	High	High	High	High	High	High	High	High	High	7.15981e+08	8.04496e+08	7.324e+08	7.73492e+08	8.04604e+08	7.44256e+08	7.75706e+08	7.86556e+08	7.79393e+08	7.92234e+08	7.68328e+08	7.60122e+08
Q3V3U0	Alpha-1,4 glucan phosphorylase OS=Mus musculus OX=10090 GN=Pygb PE=2 SV=1	55	45	1635	36	1	843	96.7	6.73	3387.85	45	9	High	High	High	High	High	High	High	High	High	High	High	High	6.81363e+08	7.08271e+08	6.72576e+08	7.28254e+08	7.54579e+08	7.51796e+08	7.59765e+08	7.33645e+08	7.13404e+08	7.52408e+08	7.21892e+08	7.65429e+08
P12960	Contactin-1 OS=Mus musculus OX=10090 GN=Cntn1 PE=1 SV=1	51	43	1521	43	1	1020	113.3	6.16	3364.74	43	0	High	High	High	High	High	High	High	High	High	High	High	High	7.62973e+08	6.7401e+08	7.13363e+08	7.14329e+08	6.86593e+08	7.22185e+08	7.26624e+08	6.97986e+08	7.01269e+08	6.4302e+08	7.05802e+08	7.33615e+08
G3UZE9	Microtubule-associated protein 2 (Fragment) OS=Mus musculus OX=10090 GN=Map2 PE=1 SV=1	63	34	1383	1	1	565	61	4.56	3319.83	34	0	Peak Found	Peak Found	Peak Found	Peak Found	Peak Found	Peak Found	Peak Found	Peak Found	Peak Found	Peak Found	High	Peak Found	NA	1.30993e+06	1.03002e+06	1.18345e+06	1.61696e+06	1.29081e+06	1.08357e+06	1.27318e+06	1.37455e+06	NA	925992	1.02681e+06
P09411	Phosphoglycerate kinase 1 OS=Mus musculus OX=10090 GN=Pgk1 PE=1 SV=4	66	27	1310	19	1	417	44.5	7.9	3236.06	27	9	High	High	High	High	High	High	High	High	High	High	High	High	1.22612e+09	1.21365e+09	1.22486e+09	1.29496e+09	1.30763e+09	1.25005e+09	1.26691e+09	1.31525e+09	1.31561e+09	1.35141e+09	1.35015e+09	1.28611e+09
G5E829	Plasma membrane calcium-transporting ATPase 1 OS=Mus musculus OX=10090 GN=Atp2b1 PE=1 SV=1	36	40	1429	16	1	1220	134.7	5.91	3228.61	40	8	High	High	High	High	High	High	High	High	High	High	High	High	5.92579e+08	5.76575e+08	5.58571e+08	5.73231e+08	5.90314e+08	5.34193e+08	5.86793e+08	5.86741e+08	5.23973e+08	5.86479e+08	5.97921e+08	6.27275e+08
Q91XV3	Brain acid soluble protein 1 OS=Mus musculus OX=10090 GN=Basp1 PE=1 SV=3	89	21	1064	21	1	226	22.1	4.51	3220.89	21	0	High	High	High	High	High	High	High	High	High	High	High	High	7.25103e+08	7.33668e+08	6.24892e+08	5.9742e+08	7.55944e+08	6.72688e+08	6.22282e+08	6.51123e+08	6.24294e+08	6.91786e+08	7.30312e+08	8.19585e+08
P62259	14-3-3 protein epsilon OS=Mus musculus OX=10090 GN=Ywhae PE=1 SV=1	73	24	1478	21	1	255	29.2	4.74	3216.24	24	4	High	High	High	High	High	High	High	High	High	High	High	High	2.97728e+09	2.92206e+09	2.88426e+09	2.85683e+09	2.74048e+09	2.71657e+09	2.73292e+09	2.89009e+09	2.68649e+09	2.66274e+09	2.64914e+09	2.63376e+09
P19096	Fatty acid synthase OS=Mus musculus OX=10090 GN=Fasn PE=1 SV=2	39	79	1605	79	1	2504	272.3	6.58	3193.09	79	0	High	High	High	High	High	High	High	High	High	High	High	High	3.37347e+08	3.25597e+08	3.30841e+08	3.10015e+08	3.18938e+08	3.27918e+08	3.14006e+08	3.16568e+08	3.18921e+08	3.28851e+08	3.25245e+08	3.29003e+08
P50516	V-type proton ATPase catalytic subunit A OS=Mus musculus OX=10090 GN=Atp6v1a PE=1 SV=2	57	35	1411	35	1	617	68.3	5.58	3188.63	35	0	High	High	High	High	High	High	High	High	High	High	High	High	1.41815e+09	1.44635e+09	1.42909e+09	1.41607e+09	1.42796e+09	1.40437e+09	1.39882e+09	1.41151e+09	1.38128e+09	1.36045e+09	1.36806e+09	1.32203e+09
Q69ZW4	MKIAA0899 protein (Fragment) OS=Mus musculus OX=10090 GN=Ap2a2 PE=2 SV=1	45	43	1423	28	1	967	107.3	8.29	3160.88	43	0	High	High	High	High	High	High	High	High	High	High	High	High	4.47343e+08	4.75585e+08	4.44188e+08	4.90599e+08	4.78831e+08	4.69075e+08	4.95779e+08	4.92416e+08	4.78118e+08	4.748e+08	4.78443e+08	4.74036e+08
A0A1L1SV25	Alpha-actinin-4 OS=Mus musculus OX=10090 GN=Actn4 PE=1 SV=1	59	47	1254	15	1	932	107	5.36	3133.2	47	16	High	High	High	High	High	High	High	High	High	High	High	High	2.53195e+08	1.76452e+08	1.76178e+08	1.76704e+08	1.74656e+08	1.88778e+08	1.76133e+08	1.7395e+08	1.69726e+08	1.80515e+08	1.85707e+08	1.90789e+08
Q9QYX7	Protein piccolo OS=Mus musculus OX=10090 GN=Pclo PE=1 SV=4	23	94	1568	91	1	5068	550.5	6.51	3091.74	94	0	High	High	High	High	High	High	High	High	High	High	High	High	2.50773e+08	2.21465e+08	2.35461e+08	2.24868e+08	2.33147e+08	2.35827e+08	2.28904e+08	2.29088e+08	2.13621e+08	2.10973e+08	2.26418e+08	2.34261e+08
P17426	AP-2 complex subunit alpha-1 OS=Mus musculus OX=10090 GN=Ap2a1 PE=1 SV=1	47	46	1514	31	1	977	107.6	7.03	3054.85	46	16	High	High	High	High	High	High	High	High	High	High	High	High	7.87428e+08	7.32511e+08	7.33248e+08	7.67519e+08	7.06942e+08	7.4293e+08	7.84368e+08	7.66031e+08	7.23014e+08	7.59757e+08	7.6175e+08	7.65927e+08
F8WHB1	Calcium-transporting ATPase OS=Mus musculus OX=10090 GN=Atp2b2 PE=1 SV=1	40	47	1409	2	1	1243	136.7	5.97	3052.84	47	46	High	High	High	High	High	High	High	High	High	High	High	High	7.81201e+08	7.73954e+08	7.81482e+08	7.31576e+08	7.88185e+08	8.10046e+08	8.02495e+08	7.50676e+08	7.49876e+08	7.54688e+08	7.73606e+08	7.9794e+08
Q5SVJ0	Calcium/calmodulin-dependent protein kinase II, beta, isoform CRA_b OS=Mus musculus OX=10090 GN=Camk2b PE=1 SV=1	45	23	1325	13	1	666	72.9	7.27	3037.06	23	7	High	High	High	High	High	High	High	High	High	High	High	High	5.74371e+08	5.34823e+08	5.14434e+08	5.83768e+08	5.30425e+08	4.98873e+08	5.8191e+08	5.50845e+08	5.48421e+08	5.60141e+08	5.32938e+08	5.45582e+08
A0A2S1B6B8	SynGAP alpha2 isoform OS=Mus musculus OX=10090 GN=Syngap1 PE=2 SV=1	45	49	1433	1	1	1323	146.3	8.81	2979.26	49	50	High	High	High	High	High	High	High	High	High	High	High	High	4.28267e+08	4.58091e+08	4.62227e+08	4.6518e+08	4.37694e+08	4.3779e+08	4.55941e+08	4.37497e+08	4.1475e+08	4.15175e+08	4.32552e+08	4.32639e+08
A0A1S6GWG6	Uncharacterized protein OS=Mus musculus OX=10090 GN=Atp6v1b2 PE=2 SV=1	56	25	1408	18	1	540	59.2	6.09	2972.03	25	7	High	High	High	High	High	High	High	High	High	High	High	High	1.652e+09	1.63401e+09	1.71543e+09	1.84561e+09	1.73381e+09	1.7302e+09	1.74982e+09	1.78552e+09	1.79499e+09	1.73791e+09	1.82447e+09	1.69999e+09
A0A0J9YVH8	Ras/Rap GTPase-activating protein SynGAP (Fragment) OS=Mus musculus OX=10090 GN=Syngap1 PE=1 SV=2	46	47	1357	2	1	1282	141.1	9.03	2944.1	47	0	High	High	High	High	High	High	High	High	High	High	High	High	2.40103e+07	2.23808e+07	1.98425e+07	2.05673e+07	2.26138e+07	1.95605e+07	2.08108e+07	2.19395e+07	1.82039e+07	2.09277e+07	2.07861e+07	2.28049e+07
A0A0A0MQF6	Glyceraldehyde-3-phosphate dehydrogenase OS=Mus musculus OX=10090 GN=Gapdh PE=1 SV=1	60	20	1383	16	1	359	38.6	8.97	2939.92	20	6	High	High	High	High	High	High	High	High	High	High	High	High	2.98196e+09	3.09286e+09	2.97454e+09	3.02517e+09	3.02371e+09	2.93719e+09	3.20579e+09	3.13854e+09	3.1514e+09	3.27154e+09	3.17579e+09	2.94504e+09
P08249	Malate dehydrogenase, mitochondrial OS=Mus musculus OX=10090 GN=Mdh2 PE=1 SV=3	68	19	1302	19	1	338	35.6	8.68	2919.9	19	0	High	High	High	High	High	High	High	High	High	High	High	High	2.66921e+09	2.55486e+09	2.6472e+09	2.77197e+09	2.65515e+09	2.65587e+09	2.62473e+09	2.74839e+09	2.65129e+09	2.49659e+09	2.69481e+09	2.54426e+09
D3Z4J3	Unconventional myosin-Va OS=Mus musculus OX=10090 GN=Myo5a PE=1 SV=1	39	75	1532	75	1	1855	215.4	8.5	2918.12	75	0	High	High	High	High	High	High	High	High	High	High	High	High	5.18548e+08	5.6422e+08	5.42188e+08	5.56908e+08	5.53799e+08	5.46487e+08	5.57825e+08	5.42357e+08	5.28004e+08	5.48457e+08	5.09814e+08	5.39775e+08
A0A0J9YUM2	Ras/Rap GTPase-activating protein SynGAP OS=Mus musculus OX=10090 GN=Syngap1 PE=1 SV=4	44	47	1375	0	1	1289	142.7	9.01	2911.05	47	1	Not Found	Not Found	Not Found	Not Found	Not Found	Not Found	Not Found	Not Found	Not Found	Not Found	Not Found	Not Found	569845	683155	647413	683711	NA	626184	750579	717239	851173	593303	850124	700217
Q9WV92	Band 4.1-like protein 3 OS=Mus musculus OX=10090 GN=Epb41l3 PE=1 SV=1	54	48	1330	2	1	929	103.3	5.31	2887.33	48	46	High	High	High	High	Peak Found	High	High	High	High	High	High	High	3.46418e+08	3.54564e+08	3.41373e+08	3.49321e+08	3.42332e+08	3.39539e+08	3.56151e+08	3.53956e+08	3.55002e+08	3.68813e+08	3.5429e+08	3.63989e+08
O88342	WD repeat-containing protein 1 OS=Mus musculus OX=10090 GN=Wdr1 PE=1 SV=3	62	28	1194	28	1	606	66.4	6.6	2885.83	28	0	High	High	High	High	High	High	High	High	High	High	High	High	3.14545e+08	3.13477e+08	3.1403e+08	3.53038e+08	3.29062e+08	2.96064e+08	3.22492e+08	3.41733e+08	3.1327e+08	3.28796e+08	3.35364e+08	3.25971e+08
Q8VDD5	Myosin-9 OS=Mus musculus OX=10090 GN=Myh9 PE=1 SV=4	40	74	1357	54	1	1960	226.2	5.66	2877.42	74	5	High	High	High	High	High	High	High	High	High	High	High	High	2.4326e+08	2.46906e+08	2.5433e+08	2.33599e+08	2.48317e+08	2.58463e+08	2.39062e+08	2.46278e+08	2.84782e+08	2.91985e+08	2.93655e+08	2.76054e+08
F7BQW7	Synaptojanin-1 (Fragment) OS=Mus musculus OX=10090 GN=Synj1 PE=1 SV=1	47	53	1457	52	1	1324	146.4	7.9	2873.86	53	1	High	High	High	High	High	High	High	High	High	High	High	High	7.10525e+08	7.20442e+08	7.03329e+08	7.13802e+08	7.17797e+08	7.27835e+08	7.00694e+08	6.85942e+08	6.95454e+08	6.87466e+08	6.8023e+08	6.81423e+08
D0VYV6	Band 4.1-like protein 3 OS=Mus musculus OX=10090 GN=Epb41l3 PE=2 SV=1	53	47	1321	1	1	911	101.4	5.33	2873.27	47	0	High	High	High	Peak Found	Peak Found	Peak Found	Peak Found	High	High	High	High	High	5.49476e+06	5.46646e+06	6.20144e+06	5.13714e+06	5.28279e+06	6.05491e+06	5.24084e+06	5.18224e+06	5.63887e+06	5.38789e+06	5.56718e+06	5.3999e+06
Q9JJZ2	Tubulin alpha-8 chain OS=Mus musculus OX=10090 GN=Tuba8 PE=1 SV=1	49	20	1320	6	1	449	50	5.1	2837.3	20	1	High	High	High	High	High	High	High	High	High	High	High	High	9.248e+06	9.81066e+06	6.19097e+06	1.01946e+07	9.62768e+06	8.55571e+06	8.00615e+06	1.15099e+07	7.76015e+06	9.4906e+06	1.0009e+07	8.99242e+06
Q3TYV5	2',3'-cyclic-nucleotide 3'-phosphodiesterase OS=Mus musculus OX=10090 GN=Cnp PE=2 SV=1	59	31	1311	31	1	420	47.1	8.97	2813.08	31	0	High	High	High	High	High	High	High	High	High	High	High	High	2.27549e+09	2.41187e+09	2.30136e+09	1.88357e+09	1.92182e+09	2.35071e+09	2.02514e+09	2.40278e+09	2.68087e+09	2.581e+09	2.81038e+09	2.61029e+09
F6RT34	Myelin basic protein (Fragment) OS=Mus musculus OX=10090 GN=Mbp PE=1 SV=1	67	17	1565	1	1	212	23.2	10.87	2803.1	17	19	High	High	High	High	High	High	High	High	High	High	High	High	6.00109e+09	5.19621e+09	5.58228e+09	4.30673e+09	3.87865e+09	5.68333e+09	4.79005e+09	5.57898e+09	5.90864e+09	5.09231e+09	6.28873e+09	6.10496e+09
B2RX08	Spectrin beta chain OS=Mus musculus OX=10090 GN=Sptb PE=2 SV=1	40	80	1394	72	1	2329	267.9	5.49	2791.33	80	0	High	High	High	High	High	High	High	High	High	High	High	High	1.39189e+08	1.45046e+08	1.41834e+08	1.56497e+08	1.54402e+08	1.35245e+08	1.4747e+08	1.50183e+08	1.40996e+08	1.51038e+08	1.4695e+08	1.43113e+08
E9PVY8	Microtubule-actin cross-linking factor 1 OS=Mus musculus OX=10090 GN=Macf1 PE=1 SV=2	20	122	1608	78	1	7355	831.4	5.41	2783.5	122	39	High	High	High	High	High	High	High	High	High	High	High	High	1.90895e+08	1.94319e+08	2.07795e+08	2.15878e+08	2.11907e+08	2.08151e+08	2.10136e+08	2.02253e+08	2.10426e+08	2.19804e+08	2.10736e+08	2.12797e+08
Q571M2	MKIAA4025 protein (Fragment) OS=Mus musculus OX=10090 GN=Hspa4 PE=2 SV=1	55	42	1265	39	1	930	103.2	5.88	2779.88	42	3	High	High	High	High	High	High	High	High	High	High	High	High	4.15234e+08	4.33198e+08	4.084e+08	4.26367e+08	4.44879e+08	3.97993e+08	4.28715e+08	4.43432e+08	4.18296e+08	4.38431e+08	4.39453e+08	4.42968e+08
Q9Z1G4	V-type proton ATPase 116 kDa subunit a isoform 1 OS=Mus musculus OX=10090 GN=Atp6v0a1 PE=1 SV=3	34	30	1268	28	1	839	96.4	6.76	2758.87	30	2	High	High	High	High	High	High	High	High	High	High	High	High	5.63783e+08	6.16595e+08	5.87179e+08	6.38655e+08	6.43009e+08	5.98149e+08	6.32235e+08	6.05682e+08	6.27958e+08	6.27753e+08	6.01423e+08	6.12007e+08
P46660	Alpha-internexin OS=Mus musculus OX=10090 GN=Ina PE=1 SV=3	60	35	1233	30	1	501	55.3	5.4	2704.56	35	0	High	High	High	High	High	High	High	High	High	High	High	High	7.57736e+08	8.86186e+08	9.20329e+08	8.786e+08	8.10844e+08	9.01325e+08	8.73024e+08	9.42793e+08	1.06977e+09	9.69743e+08	1.11192e+09	1.03392e+09
Q8BYI9	Tenascin-R OS=Mus musculus OX=10090 GN=Tnr PE=1 SV=2	30	34	1121	34	1	1358	149.5	4.94	2680.89	34	0	High	High	High	High	High	High	High	High	High	High	High	High	3.93321e+08	4.26345e+08	3.81137e+08	4.48304e+08	4.33505e+08	3.9846e+08	4.5382e+08	4.56291e+08	4.22342e+08	4.5099e+08	4.27398e+08	4.27923e+08
P63038	60 kDa heat shock protein, mitochondrial OS=Mus musculus OX=10090 GN=Hspd1 PE=1 SV=1	59	32	1158	32	1	573	60.9	6.18	2671.58	32	0	High	High	High	High	High	High	High	High	High	High	High	High	8.83659e+08	7.91153e+08	7.31156e+08	8.39346e+08	7.88697e+08	7.18056e+08	8.09019e+08	7.66745e+08	7.55306e+08	7.4166e+08	7.49827e+08	7.50486e+08
Q6P1J1	Crmp1 protein OS=Mus musculus OX=10090 GN=Crmp1 PE=1 SV=1	47	25	1048	2	1	686	74.2	6.81	2638.65	25	19	High	High	High	High	High	High	High	High	High	High	High	High	5.45403e+08	5.68744e+08	5.9746e+08	5.92505e+08	5.64861e+08	5.55429e+08	6.09042e+08	5.97943e+08	5.74209e+08	5.76842e+08	5.64934e+08	5.47648e+08
Q8CAQ8	MICOS complex subunit Mic60 OS=Mus musculus OX=10090 GN=Immt PE=1 SV=1	55	40	1138	40	1	757	83.8	6.61	2638.28	40	0	High	High	High	High	High	High	High	High	High	High	High	High	4.48854e+08	4.53125e+08	4.35694e+08	4.43721e+08	4.58478e+08	4.57894e+08	4.27137e+08	4.33947e+08	4.46037e+08	4.50495e+08	4.33483e+08	4.73825e+08
A0A0A6YY91	Neural cell adhesion molecule 1 (Fragment) OS=Mus musculus OX=10090 GN=Ncam1 PE=1 SV=1	43	40	1304	11	1	1089	116.3	4.83	2627.22	40	31	High	High	High	High	High	High	High	High	High	High	High	High	1.0397e+09	1.05191e+09	1.07575e+09	1.00063e+09	1.04286e+09	1.07794e+09	1.04493e+09	1.03457e+09	1.03201e+09	1.00247e+09	9.99625e+08	1.04697e+09
Q3UHJ0	AP2-associated protein kinase 1 OS=Mus musculus OX=10090 GN=Aak1 PE=1 SV=2	52	35	1047	34	1	959	103.3	6.7	2626.9	35	1	High	High	High	High	High	High	High	High	High	High	High	High	2.84749e+08	2.76506e+08	2.8736e+08	2.83556e+08	2.85834e+08	2.88796e+08	2.77844e+08	2.77883e+08	2.75386e+08	2.76365e+08	2.78818e+08	2.91874e+08
F7A0B0	Myelin basic protein (Fragment) OS=Mus musculus OX=10090 GN=Mbp PE=1 SV=1	70	17	1485	1	1	196	21.3	10.77	2617.37	17	0	Peak Found	Peak Found	Peak Found	Peak Found	Peak Found	Peak Found	Peak Found	Peak Found	Peak Found	Peak Found	High	High	1.60715e+06	2.42769e+06	1.74892e+06	859243	1.58254e+06	1.91663e+06	1.74861e+06	1.84964e+06	2.44468e+06	2.55245e+06	1.88909e+06	1.96302e+06
S4R1C4	Calcium-transporting ATPase OS=Mus musculus OX=10090 GN=Atp2b2 PE=1 SV=1	39	44	1269	1	1	1154	127.2	6.32	2613.57	44	0	Peak Found	High	High	High	High	Peak Found	High	High	Peak Found	High	Peak Found	Peak Found	853083	1.16156e+06	715816	1.42561e+06	1.04301e+06	896980	1.91637e+06	1.4396e+06	1.4241e+06	1.64073e+06	1.27267e+06	1.41982e+06
Q9Z0E0	Neurochondrin OS=Mus musculus OX=10090 GN=Ncdn PE=1 SV=1	41	27	1190	27	1	729	78.8	5.54	2603.49	27	0	High	High	High	High	High	High	High	High	High	High	High	High	8.27393e+08	8.83808e+08	8.67504e+08	9.56582e+08	9.01465e+08	8.50491e+08	9.34809e+08	9.38859e+08	9.14567e+08	9.57286e+08	9.25861e+08	9.35948e+08
P26443	Glutamate dehydrogenase 1, mitochondrial OS=Mus musculus OX=10090 GN=Glud1 PE=1 SV=1	47	25	1214	25	1	558	61.3	8	2578.12	25	0	High	High	High	High	High	High	High	High	High	High	High	High	7.96158e+08	7.57159e+08	7.87098e+08	7.87273e+08	8.69062e+08	8.24828e+08	7.94724e+08	7.63973e+08	7.81377e+08	7.69905e+08	7.97662e+08	8.28126e+08
P68134	Actin, alpha skeletal muscle OS=Mus musculus OX=10090 GN=Acta1 PE=1 SV=1	71	21	1653	1	1	377	42	5.39	2570.31	21	0	Peak Found	Peak Found	Not Found	Peak Found	Not Found	Not Found	Peak Found	Peak Found	Peak Found	Peak Found	Not Found	Peak Found	394097	370750	NA	592587	NA	NA	640557	533586	489939	797114	NA	463649
P50396	Rab GDP dissociation inhibitor alpha OS=Mus musculus OX=10090 GN=Gdi1 PE=1 SV=3	70	26	1182	20	1	447	50.5	5.08	2559.1	26	0	High	High	High	High	High	High	High	High	High	High	High	High	5.51646e+08	5.45815e+08	5.69653e+08	5.70796e+08	6.18235e+08	5.95167e+08	5.91217e+08	5.95612e+08	6.08814e+08	5.92049e+08	5.97419e+08	6.07904e+08
P62737	Actin, aortic smooth muscle OS=Mus musculus OX=10090 GN=Acta2 PE=1 SV=1	72	22	1552	3	1	377	42	5.39	2554.75	22	23	High	High	High	High	High	High	High	High	High	High	High	High	8.62468e+09	6.53526e+09	7.55304e+09	7.09557e+09	7.12005e+09	7.92983e+09	7.05365e+09	7.05943e+09	6.84799e+09	6.16914e+09	7.94209e+09	7.55092e+09
P97427	Dihydropyrimidinase-related protein 1 OS=Mus musculus OX=10090 GN=Crmp1 PE=1 SV=1	53	24	1021	1	1	572	62.1	7.12	2541.83	24	0	High	High	High	High	High	High	High	High	High	High	High	High	2.89279e+07	2.96204e+07	5.47235e+07	4.42184e+07	4.56302e+07	5.13127e+07	4.90131e+07	4.40237e+07	4.79522e+07	4.15538e+07	4.82218e+07	4.87742e+07
E9Q401	Ryanodine receptor 2 OS=Mus musculus OX=10090 GN=Ryr2 PE=1 SV=1	28	115	1588	85	1	4966	564.5	6.09	2531.02	115	29	High	High	High	High	High	High	High	High	High	High	High	High	1.74814e+08	1.88862e+08	2.03631e+08	2.04082e+08	2.02712e+08	1.97504e+08	2.08252e+08	2.0312e+08	1.99007e+08	1.9916e+08	1.98069e+08	2.03796e+08
P47857	ATP-dependent 6-phosphofructokinase, muscle type OS=Mus musculus OX=10090 GN=Pfkm PE=1 SV=3	40	28	1097	25	1	780	85.2	8	2529.48	28	2	High	High	High	High	High	High	High	High	High	High	High	High	4.42013e+08	4.77678e+08	4.50064e+08	4.94181e+08	5.08596e+08	4.65324e+08	5.1318e+08	5.11408e+08	4.96091e+08	5.36795e+08	4.97671e+08	5.11644e+08
Q5FW97	Enolase 1, alpha non-neuron OS=Mus musculus OX=10090 GN=EG433182 PE=1 SV=1	69	26	1249	21	1	434	47.1	6.8	2508.16	26	5	High	High	High	High	High	High	High	High	High	High	High	High	3.62876e+09	3.73352e+09	3.75538e+09	3.80224e+09	3.82296e+09	3.64876e+09	3.69017e+09	3.88341e+09	3.77537e+09	3.73681e+09	3.76206e+09	3.55075e+09
Q03265	ATP synthase subunit alpha, mitochondrial OS=Mus musculus OX=10090 GN=Atp5f1a PE=1 SV=1	59	33	1268	29	1	553	59.7	9.19	2464.92	33	4	High	High	High	High	High	High	High	High	High	High	High	High	3.85841e+09	3.81978e+09	3.70723e+09	3.96461e+09	3.79595e+09	3.76937e+09	3.87486e+09	3.745e+09	3.73829e+09	3.66459e+09	3.59427e+09	3.69114e+09
O55143	Sarcoplasmic/endoplasmic reticulum calcium ATPase 2 OS=Mus musculus OX=10090 GN=Atp2a2 PE=1 SV=2	45	46	1201	46	1	1044	114.8	5.34	2462.27	46	0	High	High	High	High	High	High	High	High	High	High	High	High	6.15978e+08	5.79054e+08	6.00574e+08	5.53981e+08	6.03282e+08	5.86674e+08	5.724e+08	5.80364e+08	5.68765e+08	5.78767e+08	5.71492e+08	6.07981e+08
Q5SQX6	Cytoplasmic FMR1-interacting protein 2 OS=Mus musculus OX=10090 GN=Cyfip2 PE=1 SV=2	42	50	1246	8	1	1253	145.6	7.05	2413.41	50	44	High	High	High	High	High	High	High	High	High	High	High	High	3.9232e+08	4.0155e+08	3.9223e+08	3.97075e+08	3.84032e+08	3.82631e+08	4.04265e+08	3.77267e+08	3.77998e+08	3.80387e+08	3.77774e+08	3.8143e+08
A8DUK4	Beta-globin OS=Mus musculus OX=10090 GN=Hbb-bs PE=1 SV=1	79	12	994	7	1	147	15.7	7.69	2402.88	12	5	High	High	High	High	High	High	High	High	High	High	High	High	2.96172e+09	3.51062e+09	3.85978e+09	2.63343e+09	3.53476e+09	3.60876e+09	3.28638e+09	2.65264e+09	3.22797e+09	3.94752e+09	3.66971e+09	3.12812e+09
Q8CC13	AP complex subunit beta OS=Mus musculus OX=10090 GN=Ap1b1 PE=2 SV=1	43	44	1249	1	1	953	104.9	5.06	2401.86	44	19	High	High	High	High	High	High	High	High	High	High	High	High	1.17931e+08	1.25284e+08	1.19277e+08	1.26291e+08	1.26335e+08	1.26717e+08	1.30039e+08	1.29437e+08	1.26664e+08	1.33254e+08	1.23221e+08	1.22611e+08
A0A286YDH6	Calcium-dependent secretion activator 1 OS=Mus musculus OX=10090 GN=Cadps PE=1 SV=1	53	36	1043	1	1	867	97.1	6.9	2390.37	36	0	High	High	High	High	High	High	High	High	High	High	High	High	6.65226e+06	9.57815e+06	4.81286e+06	9.21835e+06	1.20808e+07	9.89862e+06	1.05091e+07	1.09431e+07	1.07132e+07	1.39946e+07	1.15456e+07	1.34103e+07
O35643	AP-1 complex subunit beta-1 OS=Mus musculus OX=10090 GN=Ap1b1 PE=1 SV=2	43	44	1235	1	1	943	103.9	5.17	2387.45	44	0	High	Peak Found	Not Found	High	High	High	High	High	High	High	High	High	NA	1.57427e+06	NA	1.73373e+06	1.38831e+06	NA	1.94868e+06	1.54718e+06	NA	1.93657e+06	1.48601e+06	1.54562e+06
Q3UN66	Protein kinase C OS=Mus musculus OX=10090 GN=Prkcg PE=2 SV=1	52	32	1045	29	1	697	78.3	7.46	2380.21	32	3	High	High	High	High	High	High	High	High	High	High	High	High	5.66366e+08	5.36846e+08	5.09687e+08	5.2521e+08	5.10841e+08	4.92578e+08	5.38487e+08	5.39437e+08	5.08297e+08	5.07398e+08	5.54186e+08	5.72896e+08
P05063	Fructose-bisphosphate aldolase C OS=Mus musculus OX=10090 GN=Aldoc PE=1 SV=4	81	29	943	23	1	363	39.4	7.12	2368.11	29	0	High	High	High	High	High	High	High	High	High	High	High	High	7.74818e+08	8.17647e+08	8.01028e+08	8.74846e+08	9.08619e+08	7.88253e+08	8.22376e+08	8.73924e+08	7.98868e+08	8.43436e+08	8.4865e+08	8.37393e+08
A0A0R4J036	Neurofilament 3, medium OS=Mus musculus OX=10090 GN=Nefm PE=1 SV=1	50	48	1216	42	1	848	95.9	4.78	2367.46	48	4	High	High	High	High	High	High	High	High	High	High	High	High	1.0202e+09	9.58977e+08	1.05397e+09	8.80381e+08	8.46777e+08	1.04913e+09	9.04059e+08	9.79186e+08	1.09502e+09	1.0129e+09	1.16482e+09	1.12943e+09
Q3U7Z6	Phosphoglycerate mutase OS=Mus musculus OX=10090 GN=Pgam1 PE=1 SV=1	60	16	1004	12	1	254	28.8	7.18	2362.41	16	5	High	High	High	High	High	High	High	High	High	High	High	High	9.28637e+08	9.43145e+08	8.97698e+08	1.03703e+09	9.98764e+08	9.08693e+08	9.39942e+08	9.69211e+08	9.53025e+08	1.00642e+09	1.0199e+09	1.03874e+09
Q80TN1	MKIAA0968 protein (Fragment) OS=Mus musculus OX=10090 GN=Camk2a PE=2 SV=3	53	25	1186	18	1	487	55	7.18	2353.98	25	8	High	High	High	High	High	High	High	High	High	High	High	High	3.34251e+09	3.22411e+09	3.54769e+09	3.39864e+09	3.48596e+09	3.36488e+09	3.56388e+09	3.34613e+09	3.22346e+09	3.19841e+09	3.27656e+09	3.44922e+09
P20029	Endoplasmic reticulum chaperone BiP OS=Mus musculus OX=10090 GN=Hspa5 PE=1 SV=3	51	33	1072	31	1	655	72.4	5.16	2343.28	33	0	High	High	High	High	High	High	High	High	High	High	High	High	4.01711e+08	3.57103e+08	3.33565e+08	3.54169e+08	3.42369e+08	3.54746e+08	3.19916e+08	3.39901e+08	3.65353e+08	3.89712e+08	3.68328e+08	3.59762e+08
A0A1L1SQ51	Talin-2 OS=Mus musculus OX=10090 GN=Tln2 PE=1 SV=1	38	68	995	61	1	2544	271.8	5.57	2322.67	68	7	High	High	High	High	High	High	High	High	High	High	High	High	1.2819e+08	1.34384e+08	1.31035e+08	1.37277e+08	1.42882e+08	1.39125e+08	1.3822e+08	1.36991e+08	1.3049e+08	1.42128e+08	1.36625e+08	1.35239e+08
Q6ZQ38	Cullin-associated NEDD8-dissociated protein 1 OS=Mus musculus OX=10090 GN=Cand1 PE=1 SV=2	35	41	1272	41	1	1230	136.2	5.78	2319.92	41	0	High	High	High	High	High	High	High	High	High	High	High	High	3.752e+08	3.85439e+08	3.51063e+08	3.6974e+08	3.61484e+08	3.97388e+08	3.83262e+08	3.63313e+08	3.88514e+08	3.77803e+08	3.48065e+08	3.95294e+08
Q60597	2-oxoglutarate dehydrogenase, mitochondrial OS=Mus musculus OX=10090 GN=Ogdh PE=1 SV=3	50	50	1240	41	1	1023	116.4	6.83	2310.9	50	9	High	High	High	High	High	High	High	High	High	High	High	High	3.36871e+08	3.65155e+08	3.1705e+08	3.60249e+08	3.49868e+08	3.37959e+08	3.53994e+08	3.55791e+08	3.61933e+08	3.82053e+08	3.46965e+08	3.47405e+08
Q62108	Disks large homolog 4 OS=Mus musculus OX=10090 GN=Dlg4 PE=1 SV=1	46	32	1007	27	1	724	80.4	5.87	2300.09	32	3	High	High	High	High	High	High	High	High	High	High	High	High	3.16431e+08	3.09933e+08	3.35192e+08	3.21349e+08	3.12627e+08	3.05327e+08	3.09933e+08	3.15075e+08	2.88031e+08	2.86867e+08	3.09871e+08	3.24299e+08
O88569	Heterogeneous nuclear ribonucleoproteins A2/B1 OS=Mus musculus OX=10090 GN=Hnrnpa2b1 PE=1 SV=2	65	24	994	19	1	353	37.4	8.95	2285.98	24	5	High	High	High	High	High	High	High	High	High	High	High	High	7.50029e+08	7.02375e+08	7.13838e+08	6.48586e+08	6.64857e+08	6.83489e+08	6.54084e+08	6.85237e+08	6.52484e+08	6.18551e+08	6.42242e+08	6.52955e+08
Q64521	Glycerol-3-phosphate dehydrogenase, mitochondrial OS=Mus musculus OX=10090 GN=Gpd2 PE=1 SV=2	58	39	1162	39	1	727	80.9	6.61	2274.32	39	0	High	High	High	High	High	High	High	High	High	High	High	High	3.65294e+08	3.8891e+08	3.70498e+08	4.06501e+08	3.86935e+08	3.72398e+08	4.24615e+08	4.20541e+08	4.02669e+08	4.20019e+08	4.05046e+08	4.0526e+08
E9QB01	Neural cell adhesion molecule 1 OS=Mus musculus OX=10090 GN=Ncam1 PE=1 SV=2	44	34	1114	5	1	849	93.6	4.93	2271.02	34	0	High	High	High	High	High	High	High	High	High	High	High	High	2.17639e+08	1.97754e+08	2.32215e+08	2.11997e+08	2.06833e+08	2.28391e+08	2.0049e+08	2.07395e+08	2.18215e+08	2.01164e+08	2.06783e+08	2.07644e+08
P58252	Elongation factor 2 OS=Mus musculus OX=10090 GN=Eef2 PE=1 SV=2	49	40	1133	39	1	858	95.3	6.83	2258.56	40	1	High	High	High	High	High	High	High	High	High	High	High	High	4.48436e+08	4.98875e+08	4.56786e+08	4.49645e+08	4.78439e+08	4.53893e+08	4.88557e+08	4.82696e+08	4.8155e+08	5.19478e+08	4.65789e+08	4.65067e+08
Q8BH59	Calcium-binding mitochondrial carrier protein Aralar1 OS=Mus musculus OX=10090 GN=Slc25a12 PE=1 SV=1	55	34	1189	29	1	677	74.5	8.25	2256.14	34	5	High	High	High	High	High	High	High	High	High	High	High	High	6.47687e+08	6.68097e+08	6.58557e+08	7.12196e+08	6.86452e+08	6.80405e+08	6.85331e+08	6.82375e+08	7.17557e+08	6.81081e+08	6.45102e+08	6.66496e+08
Q61699	Heat shock protein 105 kDa OS=Mus musculus OX=10090 GN=Hsph1 PE=1 SV=2	54	36	999	34	1	858	96.3	5.53	2250.38	36	0	High	High	High	High	High	High	High	High	High	High	High	High	2.65915e+08	3.00923e+08	2.83058e+08	2.86134e+08	2.97536e+08	2.80807e+08	2.7976e+08	3.00685e+08	2.89052e+08	3.0114e+08	2.9608e+08	2.81577e+08
Q91VD9	NADH-ubiquinone oxidoreductase 75 kDa subunit, mitochondrial OS=Mus musculus OX=10090 GN=Ndufs1 PE=1 SV=2	59	38	1088	38	1	727	79.7	5.72	2249.58	38	0	High	High	High	High	High	High	High	High	High	High	High	High	6.05502e+08	5.78619e+08	5.78388e+08	6.62658e+08	6.13697e+08	5.76217e+08	5.82598e+08	6.26912e+08	5.99189e+08	6.31732e+08	5.82163e+08	5.68559e+08
P05202	Aspartate aminotransferase, mitochondrial OS=Mus musculus OX=10090 GN=Got2 PE=1 SV=1	61	25	1041	25	1	430	47.4	9	2244.48	25	0	High	High	High	High	High	High	High	High	High	High	High	High	1.72277e+09	1.66054e+09	1.71379e+09	1.76662e+09	1.62745e+09	1.68296e+09	1.78301e+09	1.73554e+09	1.6636e+09	1.61377e+09	1.66044e+09	1.64428e+09
O08788	Dynactin subunit 1 OS=Mus musculus OX=10090 GN=Dctn1 PE=1 SV=3	38	40	929	40	1	1281	141.6	5.9	2211.94	40	0	High	High	High	High	High	High	High	High	High	High	High	High	2.04922e+08	2.15327e+08	2.24752e+08	2.23346e+08	2.2523e+08	2.20583e+08	2.16358e+08	2.12302e+08	2.24683e+08	2.24007e+08	2.24222e+08	2.24629e+08
P63101	14-3-3 protein zeta/delta OS=Mus musculus OX=10090 GN=Ywhaz PE=1 SV=1	73	19	1100	2	1	245	27.8	4.79	2206.31	19	11	High	High	Peak Found	High	High	High	High	High	High	High	High	High	2.45124e+09	2.342e+09	2.30084e+09	2.24321e+09	2.52218e+09	2.35022e+09	2.46292e+09	2.32705e+09	2.30356e+09	2.41863e+09	2.28881e+09	2.48171e+09
Q0VF55	Calcium-transporting ATPase OS=Mus musculus OX=10090 GN=Atp2b3 PE=1 SV=1	33	38	1062	1	1	1220	134.3	5.69	2195.69	38	19	Not Found	High	Not Found	Not Found	Not Found	Not Found	Not Found	Not Found	Not Found	High	Not Found	Not Found	1.59539e+08	1.66396e+08	1.46263e+08	1.61694e+08	1.71533e+08	1.68207e+08	1.64956e+08	1.64396e+08	1.64124e+08	1.67483e+08	1.78659e+08	1.79814e+08
A2ALL9	Calcium-transporting ATPase OS=Mus musculus OX=10090 GN=Atp2b3 PE=1 SV=1	34	38	1065	1	1	1173	128.7	6.04	2190.54	38	0	Peak Found	Peak Found	Peak Found	Peak Found	Peak Found	Peak Found	Peak Found	High	Peak Found	Peak Found	High	Peak Found	3.64016e+06	4.65657e+06	3.04111e+06	4.96769e+06	3.79832e+06	3.40881e+06	5.47109e+06	5.32951e+06	4.99226e+06	6.30463e+06	4.69219e+06	4.56227e+06
Q8K1M6	Dynamin-1-like protein OS=Mus musculus OX=10090 GN=Dnm1l PE=1 SV=2	58	37	1035	3	1	742	82.6	7.05	2174.56	37	0	High	High	High	High	High	High	High	High	High	High	High	High	8.61321e+06	7.93036e+06	7.41512e+06	6.99035e+06	7.23499e+06	9.16862e+06	7.20982e+06	6.05843e+06	7.4906e+06	8.05349e+06	7.48183e+06	8.50478e+06
Q01853	Transitional endoplasmic reticulum ATPase OS=Mus musculus OX=10090 GN=Vcp PE=1 SV=4	59	39	939	39	1	806	89.3	5.26	2161.71	39	0	High	High	High	High	High	High	High	High	High	High	High	High	4.68466e+08	4.82938e+08	4.9022e+08	4.92875e+08	4.89931e+08	4.76913e+08	4.75425e+08	4.96679e+08	4.83918e+08	4.89155e+08	4.84665e+08	4.69559e+08
Q76MZ3	Serine/threonine-protein phosphatase 2A 65 kDa regulatory subunit A alpha isoform OS=Mus musculus OX=10090 GN=Ppp2r1a PE=1 SV=3	53	27	982	27	1	589	65.3	5.11	2157.16	27	0	High	High	High	High	High	High	High	High	High	High	High	High	6.04644e+08	6.23263e+08	5.64711e+08	5.41754e+08	5.935e+08	5.3288e+08	5.59699e+08	5.9454e+08	5.3678e+08	5.74659e+08	5.91013e+08	6.15622e+08
Q99P72	Reticulon-4 OS=Mus musculus OX=10090 GN=Rtn4 PE=1 SV=2	43	37	900	31	1	1162	126.5	4.54	2154.15	37	6	High	High	High	High	High	High	High	High	High	High	High	High	2.6028e+08	2.53553e+08	2.50698e+08	2.44883e+08	2.57539e+08	2.54858e+08	2.58974e+08	2.54027e+08	2.58936e+08	2.75253e+08	2.73477e+08	2.72958e+08
A0A087WPX3	Neurofascin OS=Mus musculus OX=10090 GN=Nfasc PE=1 SV=1	32	38	953	5	1	1347	150.3	6.68	2149.28	38	31	High	High	High	High	High	High	High	High	High	High	High	High	2.87161e+08	2.60968e+08	2.64513e+08	2.59785e+08	2.44389e+08	2.59285e+08	2.58232e+08	2.63757e+08	2.53531e+08	2.34306e+08	2.47958e+08	2.59451e+08
Q8K2B3	Succinate dehydrogenase [ubiquinone] flavoprotein subunit, mitochondrial OS=Mus musculus OX=10090 GN=Sdha PE=1 SV=1	53	28	872	28	1	664	72.5	7.37	2134.11	28	0	High	High	High	High	High	High	High	High	High	High	High	High	5.08535e+08	4.80598e+08	4.87289e+08	5.13559e+08	4.74754e+08	4.67752e+08	4.56312e+08	4.9098e+08	4.81296e+08	4.72408e+08	4.66354e+08	4.83828e+08
Q810U3	Neurofascin OS=Mus musculus OX=10090 GN=Nfasc PE=1 SV=1	32	34	934	1	1	1240	137.9	6.19	2127.58	34	0	High	High	High	Peak Found	High	High	Peak Found	High	High	High	High	High	3.05682e+06	3.57841e+06	5.03477e+06	4.13846e+06	6.52149e+06	5.72517e+06	4.16991e+06	6.29629e+06	6.2763e+06	6.064e+06	7.0053e+06	5.48789e+06
Q920I9	WD repeat-containing protein 7 OS=Mus musculus OX=10090 GN=Wdr7 PE=1 SV=3	40	45	1065	45	1	1489	163.3	6.9	2110.32	45	0	High	High	High	High	High	High	High	High	High	High	High	High	2.25929e+08	2.36848e+08	2.42409e+08	2.49503e+08	2.37732e+08	2.21904e+08	2.53451e+08	2.37221e+08	2.41609e+08	2.42236e+08	2.32155e+08	2.37524e+08
W6PPR4	480-kDa ankyrinG OS=Mus musculus OX=10090 GN=Ank3 PE=4 SV=1	20	71	1146	55	1	4332	473.5	6.52	2107.59	71	4	High	High	High	High	High	High	High	High	High	High	High	High	1.42354e+08	1.57197e+08	1.54192e+08	1.58616e+08	1.49314e+08	1.58301e+08	1.52234e+08	1.60344e+08	1.61326e+08	1.57485e+08	1.53859e+08	1.56086e+08
Q3UYK6	Amino acid transporter OS=Mus musculus OX=10090 GN=Slc1a2 PE=2 SV=1	33	16	911	16	1	572	62	6.68	2068.03	16	0	High	High	High	High	High	High	High	High	High	High	High	High	2.10265e+09	1.93244e+09	2.09193e+09	1.89774e+09	2.16636e+09	2.07381e+09	1.97252e+09	1.80396e+09	1.88991e+09	1.90805e+09	1.87528e+09	1.99236e+09
P06745	Glucose-6-phosphate isomerase OS=Mus musculus OX=10090 GN=Gpi PE=1 SV=4	51	26	1128	26	1	558	62.7	8.13	2061.53	26	0	High	High	High	High	High	High	High	High	High	High	High	High	8.04992e+08	8.71067e+08	7.90223e+08	8.39005e+08	8.45919e+08	8.44338e+08	8.94535e+08	8.67988e+08	8.73354e+08	8.7995e+08	8.57415e+08	8.37626e+08
A2AUK5	Band 4.1-like protein 1 OS=Mus musculus OX=10090 GN=Epb41l1 PE=1 SV=1	52	40	1116	16	1	879	98.3	5.66	2061.18	40	22	High	High	High	High	High	High	High	High	High	High	High	High	2.61901e+08	2.53746e+08	2.69428e+08	2.64554e+08	2.73217e+08	2.69454e+08	2.78748e+08	2.76605e+08	2.55114e+08	2.6223e+08	2.60977e+08	2.74881e+08
Q9Z1B3	1-phosphatidylinositol 4,5-bisphosphate phosphodiesterase beta-1 OS=Mus musculus OX=10090 GN=Plcb1 PE=1 SV=2	40	47	993	47	1	1216	138.3	6.13	2060.66	47	0	High	High	High	High	High	High	High	High	High	High	High	High	2.50021e+08	2.42104e+08	2.4487e+08	2.63076e+08	2.64343e+08	2.58306e+08	2.61099e+08	2.66212e+08	2.53577e+08	2.40746e+08	2.48809e+08	2.7115e+08
B1AQX7	SRC kinase-signaling inhibitor 1 OS=Mus musculus OX=10090 GN=Srcin1 PE=1 SV=1	45	47	1073	8	1	1198	129.7	9.36	2057.62	47	38	High	High	High	High	High	High	High	High	High	High	High	High	2.70259e+08	2.36624e+08	2.57888e+08	2.47333e+08	2.5782e+08	2.53473e+08	2.42138e+08	2.42861e+08	2.26496e+08	2.26772e+08	2.39798e+08	2.44322e+08
E9Q2W9	Alpha-actinin-4 (Fragment) OS=Mus musculus OX=10090 GN=Actn4 PE=1 SV=1	64	29	808	1	1	518	59.9	6.01	2047.73	29	0	Peak Found	High	High	High	High	High	High	High	High	High	High	High	1.52472e+06	2.17095e+06	875338	1.53516e+06	2.83517e+06	1.6598e+06	1.98044e+06	1.52736e+06	1.95681e+06	2.59785e+06	2.58251e+06	3.56996e+06
P58281	Dynamin-like 120 kDa protein, mitochondrial OS=Mus musculus OX=10090 GN=Opa1 PE=1 SV=1	51	48	1070	48	1	960	111.3	7.55	2037.97	48	0	High	High	High	High	High	High	High	High	High	High	High	High	2.51781e+08	2.29698e+08	2.38744e+08	2.52702e+08	2.50287e+08	2.41114e+08	2.35475e+08	2.53618e+08	2.28131e+08	2.39282e+08	2.29026e+08	2.54295e+08
A0A0R4J1N0	Dihydropyrimidinase-related protein 4 OS=Mus musculus OX=10090 GN=Dpysl4 PE=1 SV=1	57	26	813	25	1	593	64.3	7.09	2037.93	26	1	High	High	High	High	High	High	High	High	High	High	High	High	2.06413e+08	2.28839e+08	2.26535e+08	2.36063e+08	2.53809e+08	2.32906e+08	2.41427e+08	2.492e+08	2.42961e+08	2.40277e+08	2.52149e+08	2.57607e+08
Q4KMM3	Oxidation resistance protein 1 OS=Mus musculus OX=10090 GN=Oxr1 PE=1 SV=3	49	41	1022	8	1	866	95.9	5.33	2036.48	41	33	High	High	High	High	High	High	High	High	High	High	High	High	1.08057e+09	1.05487e+09	1.09497e+09	1.02942e+09	1.12167e+09	1.13308e+09	1.04036e+09	1.06259e+09	1.02699e+09	1.06414e+09	1.06625e+09	1.10604e+09
Q5DQJ3	Capping protein (Actin filament) muscle Z-line, alpha 2, isoform CRA_c OS=Mus musculus OX=10090 GN=Capza2 PE=1 SV=1	70	14	723	12	1	286	32.9	5.85	2036.11	14	2	High	High	High	High	High	High	High	High	High	High	High	High	2.26334e+08	2.45816e+08	2.41013e+08	2.74226e+08	2.70259e+08	2.36115e+08	2.80794e+08	2.86354e+08	2.56095e+08	2.7686e+08	2.78849e+08	2.89316e+08
Q3UJ20	Uncharacterized protein OS=Mus musculus OX=10090 GN=Eno2 PE=2 SV=1	65	21	916	16	1	434	47.3	5.11	2015.25	21	1	High	High	High	High	High	High	High	High	High	High	High	High	7.79081e+08	9.02862e+08	8.51328e+08	8.97417e+08	9.42302e+08	8.11322e+08	9.45754e+08	9.18461e+08	9.1046e+08	9.97097e+08	8.85198e+08	8.78033e+08
Q11011	Puromycin-sensitive aminopeptidase OS=Mus musculus OX=10090 GN=Npepps PE=1 SV=2	44	38	1066	38	1	920	103.3	5.9	2009.21	38	0	High	High	High	High	High	High	High	High	High	High	High	High	3.44948e+08	3.60057e+08	3.56216e+08	3.48715e+08	3.6798e+08	3.63924e+08	3.69475e+08	3.63325e+08	3.70531e+08	3.84224e+08	3.61138e+08	3.56763e+08
P17156	Heat shock-related 70 kDa protein 2 OS=Mus musculus OX=10090 GN=Hspa2 PE=1 SV=2	48	30	914	19	1	633	69.6	5.67	1970.14	30	0	High	High	High	High	High	High	High	High	High	High	High	High	9.67119e+07	1.0304e+08	9.41607e+07	1.05989e+08	1.06115e+08	1.03893e+08	1.04634e+08	1.0882e+08	1.07201e+08	1.03864e+08	1.05109e+08	9.60234e+07
Q3TIC8	Uncharacterized protein OS=Mus musculus OX=10090 GN=Uqcrc1 PE=2 SV=1	46	18	754	17	1	480	52.7	6.1	1960.98	18	1	High	High	High	High	High	High	High	High	High	High	High	High	7.03446e+08	6.84515e+08	6.63329e+08	6.52946e+08	6.86117e+08	6.34742e+08	6.83849e+08	6.87129e+08	6.57909e+08	6.41522e+08	6.59496e+08	6.37957e+08
A6ZI46	Fructose-bisphosphate aldolase OS=Mus musculus OX=10090 GN=Aldoart1 PE=1 SV=1	44	21	893	1	1	419	45.3	7.05	1959	21	0	Not Found	Not Found	Not Found	Not Found	Not Found	Not Found	Not Found	Not Found	Not Found	Not Found	Not Found	High	NA	NA	NA	NA	NA	NA	NA	NA	NA	NA	NA	NA
E9PUD2	Dynamin-1-like protein OS=Mus musculus OX=10090 GN=Dnm1l PE=1 SV=1	56	37	983	3	1	712	79.5	7.08	1958.11	37	34	High	High	High	High	High	High	High	High	High	High	High	High	2.49393e+08	2.81814e+08	2.57275e+08	2.68715e+08	2.73927e+08	2.69243e+08	2.79648e+08	2.77823e+08	2.82636e+08	2.88835e+08	2.68705e+08	2.75159e+08
P46096	Synaptotagmin-1 OS=Mus musculus OX=10090 GN=Syt1 PE=1 SV=1	44	20	888	11	1	421	47.4	8.53	1956.46	20	11	High	High	High	High	High	High	High	High	High	High	High	High	1.44059e+09	1.49614e+09	1.37344e+09	1.4801e+09	1.47822e+09	1.45497e+09	1.51125e+09	1.45719e+09	1.43291e+09	1.46868e+09	1.38101e+09	1.40798e+09
Q64332	Synapsin-2 OS=Mus musculus OX=10090 GN=Syn2 PE=1 SV=2	36	19	872	7	1	586	63.3	8.43	1955.71	19	12	High	High	High	High	High	High	High	High	High	High	High	High	1.09371e+09	1.13839e+09	1.11552e+09	1.28767e+09	1.1814e+09	1.12539e+09	1.23812e+09	1.24112e+09	1.1785e+09	1.13074e+09	1.19978e+09	1.14055e+09
Q3UPA3	Rab GDP dissociation inhibitor (Fragment) OS=Mus musculus OX=10090 GN=Gdi2 PE=2 SV=1	66	29	911	23	1	512	57.7	7.94	1948.14	29	6	High	High	High	High	High	High	High	High	High	High	High	High	5.71431e+08	5.86663e+08	5.91048e+08	6.09911e+08	5.94454e+08	5.97079e+08	6.03773e+08	5.83552e+08	5.93325e+08	6.18602e+08	5.89658e+08	5.84044e+08
Q61548	Clathrin coat assembly protein AP180 OS=Mus musculus OX=10090 GN=Snap91 PE=1 SV=1	26	24	982	22	1	901	91.8	4.88	1929.99	24	2	High	High	High	High	High	High	High	High	High	High	High	High	5.33425e+08	5.47156e+08	5.70341e+08	5.99956e+08	5.44569e+08	5.55034e+08	5.92638e+08	5.73671e+08	5.55874e+08	5.69407e+08	5.36395e+08	5.34149e+08
Q6ZQ61	MCG121979, isoform CRA_c (Fragment) OS=Mus musculus OX=10090 GN=Matr3 PE=2 SV=1	39	29	965	29	1	852	95.2	6.27	1925.59	29	0	High	High	High	High	High	High	High	High	High	High	High	High	2.18557e+08	1.97412e+08	2.12835e+08	2.15816e+08	2.10691e+08	2.11199e+08	2.05179e+08	2.16009e+08	2.02047e+08	1.95165e+08	2.04854e+08	2.0374e+08
P40142	Transketolase OS=Mus musculus OX=10090 GN=Tkt PE=1 SV=1	52	29	926	29	1	623	67.6	7.5	1924.63	29	0	High	High	High	High	High	High	High	High	High	High	High	High	4.05314e+08	4.18555e+08	4.10222e+08	4.0825e+08	4.11522e+08	4.36014e+08	4.31264e+08	4.38361e+08	4.33583e+08	4.63222e+08	4.62662e+08	4.51137e+08
P15105	Glutamine synthetase OS=Mus musculus OX=10090 GN=Glul PE=1 SV=6	47	18	897	18	1	373	42.1	7.08	1922.64	18	0	High	High	High	High	High	High	High	High	High	High	High	High	1.22735e+09	1.37644e+09	1.25326e+09	1.37332e+09	1.35696e+09	1.26611e+09	1.35597e+09	1.31383e+09	1.3118e+09	1.34741e+09	1.29534e+09	1.29894e+09
P14824	Annexin A6 OS=Mus musculus OX=10090 GN=Anxa6 PE=1 SV=3	53	36	981	36	1	673	75.8	5.5	1922.18	36	0	High	High	High	High	High	High	High	High	High	High	High	High	2.59959e+08	2.73033e+08	2.56195e+08	2.63574e+08	2.7012e+08	2.5391e+08	2.5255e+08	2.54514e+08	2.58828e+08	2.7215e+08	2.56664e+08	2.59513e+08
P28663	Beta-soluble NSF attachment protein OS=Mus musculus OX=10090 GN=Napb PE=1 SV=2	67	17	744	14	1	298	33.5	5.47	1920.14	17	0	High	High	High	High	High	High	High	High	High	High	High	High	4.28249e+08	4.27995e+08	4.38152e+08	4.32744e+08	4.81618e+08	4.53901e+08	4.1401e+08	4.39339e+08	4.22985e+08	4.40709e+08	4.66487e+08	4.44034e+08
Q60932	Voltage-dependent anion-selective channel protein 1 OS=Mus musculus OX=10090 GN=Vdac1 PE=1 SV=3	68	17	696	16	1	296	32.3	8.43	1915.36	17	1	High	High	High	High	High	High	High	High	High	High	High	High	1.0705e+09	1.15409e+09	1.09355e+09	1.24011e+09	1.18862e+09	1.06728e+09	1.25738e+09	1.23999e+09	1.23331e+09	1.29434e+09	1.16228e+09	1.12768e+09
P61922	4-aminobutyrate aminotransferase, mitochondrial OS=Mus musculus OX=10090 GN=Abat PE=1 SV=1	59	25	772	25	1	500	56.4	8.09	1914.64	25	0	High	High	High	High	High	High	High	High	High	High	High	High	2.94142e+08	3.10213e+08	2.74318e+08	2.87449e+08	3.18948e+08	3.04892e+08	3.08834e+08	2.97515e+08	3.40584e+08	3.28321e+08	2.98289e+08	3.21912e+08
Q4LG64	AMPA-selective glutamate receptor 2 flip type OS=Mus musculus OX=10090 GN=Gria2 PE=2 SV=1	49	43	1103	32	1	883	98.8	7.9	1905.95	43	11	High	High	High	High	High	High	High	High	High	High	High	High	6.11886e+08	6.03868e+08	6.26301e+08	6.12843e+08	5.86333e+08	5.67516e+08	6.17429e+08	6.22673e+08	5.91076e+08	5.78678e+08	5.91006e+08	5.73298e+08
F6VW30	14-3-3 protein theta (Fragment) OS=Mus musculus OX=10090 GN=Ywhaq PE=1 SV=1	51	19	950	13	1	303	34.3	6.38	1905.17	19	5	High	High	High	High	High	High	High	High	High	High	High	High	6.23333e+08	5.35639e+08	4.94875e+08	4.80883e+08	5.03981e+08	4.9747e+08	5.17989e+08	5.12781e+08	5.00057e+08	5.27772e+08	5.16006e+08	5.44904e+08
Q3UHL1	CaM kinase-like vesicle-associated protein OS=Mus musculus OX=10090 GN=Camkv PE=1 SV=2	61	22	784	22	1	512	54.8	5.54	1905.15	22	0	High	High	High	High	High	High	High	High	High	High	High	High	4.55837e+08	4.42889e+08	4.40894e+08	4.65352e+08	5.42532e+08	5.19576e+08	4.75453e+08	5.16137e+08	4.90643e+08	4.95783e+08	4.93293e+08	5.36737e+08
Q9QXS6	Drebrin OS=Mus musculus OX=10090 GN=Dbn1 PE=1 SV=4	36	26	862	26	1	706	77.2	4.49	1897.71	26	0	High	High	High	High	High	High	High	High	High	High	High	High	2.41133e+08	2.46499e+08	2.44752e+08	2.49041e+08	2.64235e+08	2.42709e+08	2.60768e+08	2.51573e+08	2.29064e+08	2.5769e+08	2.53111e+08	2.79451e+08
P48722	Heat shock 70 kDa protein 4L OS=Mus musculus OX=10090 GN=Hspa4l PE=1 SV=2	55	35	860	33	1	838	94.3	5.74	1895.86	35	0	High	High	High	High	High	High	High	High	High	High	High	High	1.70596e+08	1.75124e+08	1.71826e+08	1.73429e+08	1.94219e+08	1.76621e+08	1.75414e+08	1.80357e+08	1.82716e+08	1.87734e+08	1.82761e+08	1.79572e+08
E0CXB9	Catenin alpha-2 OS=Mus musculus OX=10090 GN=Ctnna2 PE=1 SV=1	48	39	849	33	1	966	106.7	5.69	1884.73	39	6	High	High	High	High	High	High	High	High	High	High	High	High	1.4854e+08	1.49337e+08	1.5699e+08	1.62646e+08	1.65011e+08	1.55789e+08	1.64571e+08	1.61887e+08	1.40933e+08	1.47803e+08	1.50477e+08	1.7612e+08
Q8BFR5	Elongation factor Tu, mitochondrial OS=Mus musculus OX=10090 GN=Tufm PE=1 SV=1	65	25	927	25	1	452	49.5	7.56	1884.72	25	0	High	High	High	High	High	High	High	High	High	High	High	High	3.96726e+08	4.08233e+08	4.28734e+08	4.34308e+08	4.41797e+08	4.19809e+08	4.07592e+08	4.1483e+08	4.23014e+08	4.05871e+08	4.26248e+08	3.90302e+08
P03995	Glial fibrillary acidic protein OS=Mus musculus OX=10090 GN=Gfap PE=1 SV=4	72	36	927	33	1	430	49.9	5.34	1883.41	36	3	High	High	High	High	High	High	High	High	High	High	High	High	1.0824e+09	1.09428e+09	1.05294e+09	9.82061e+08	1.02823e+09	1.08329e+09	9.52365e+08	1.00895e+09	9.94477e+08	1.07005e+09	1.11143e+09	1.04681e+09
A2ALV3	Endophilin-A1 OS=Mus musculus OX=10090 GN=Sh3gl2 PE=1 SV=1	38	18	885	13	1	431	48.3	5.69	1879.27	18	5	High	High	High	High	High	High	High	High	High	High	High	High	4.66172e+08	4.96591e+08	4.72455e+08	5.10048e+08	5.42538e+08	4.61322e+08	4.83804e+08	5.04132e+08	4.75216e+08	4.82632e+08	4.94555e+08	4.92808e+08
P62983	Ubiquitin-40S ribosomal protein S27a OS=Mus musculus OX=10090 GN=Rps27a PE=1 SV=2	51	7	1093	7	1	156	17.9	9.64	1874.04	7	0	High	High	High	High	High	High	High	High	High	High	High	High	6.89761e+08	6.76584e+08	6.57599e+08	6.92347e+08	6.77141e+08	7.04122e+08	7.30053e+08	6.85904e+08	6.57504e+08	6.39167e+08	6.19509e+08	6.52055e+08
P38647	Stress-70 protein, mitochondrial OS=Mus musculus OX=10090 GN=Hspa9 PE=1 SV=3	54	35	940	34	1	679	73.4	6.07	1869.91	35	0	High	High	High	High	High	High	High	High	High	High	High	High	3.69741e+08	3.75913e+08	3.56245e+08	3.8376e+08	3.98648e+08	3.65182e+08	3.71068e+08	3.98442e+08	3.88723e+08	3.70324e+08	3.67797e+08	3.60464e+08
Q543Y7	Uncharacterized protein OS=Mus musculus OX=10090 GN=Pacsin1 PE=1 SV=1	64	31	852	27	1	441	50.5	5.24	1858.55	31	4	High	High	High	High	High	High	High	High	High	High	High	High	6.17592e+08	5.77705e+08	5.98346e+08	6.45808e+08	6.08475e+08	5.8461e+08	6.43489e+08	6.60905e+08	5.59389e+08	5.59896e+08	5.64461e+08	5.68371e+08
A0A076FSX1	KCC2b variant 2 OS=Mus musculus OX=10090 GN=Slc12a5 PE=2 SV=1	32	32	933	28	1	1115	123.5	6.24	1855.9	32	4	High	High	High	High	High	High	High	High	High	High	High	High	3.35944e+08	3.58341e+08	3.59902e+08	3.59813e+08	3.53898e+08	3.48759e+08	3.62269e+08	3.51306e+08	3.53674e+08	3.4301e+08	3.2927e+08	3.39366e+08
P68404	Protein kinase C beta type OS=Mus musculus OX=10090 GN=Prkcb PE=1 SV=4	41	27	929	16	1	671	76.7	7.01	1820.54	27	9	High	High	High	High	High	High	High	High	High	High	High	High	2.48868e+08	2.53762e+08	2.63577e+08	2.42853e+08	2.29692e+08	2.36572e+08	2.41011e+08	2.35736e+08	2.40399e+08	2.31347e+08	2.39027e+08	2.46517e+08
E9Q828	Calcium-transporting ATPase OS=Mus musculus OX=10090 GN=Atp2b4 PE=1 SV=1	28	31	799	17	1	1172	129.2	6.73	1809.83	31	0	High	High	High	High	High	High	High	High	High	High	High	High	6.46323e+07	7.24557e+07	7.62358e+07	8.03231e+07	9.11775e+07	1.03274e+08	1.03087e+08	7.27504e+07	8.73765e+07	8.83833e+07	7.12371e+07	8.57394e+07
Q8BFZ3	Beta-actin-like protein 2 OS=Mus musculus OX=10090 GN=Actbl2 PE=1 SV=1	31	10	936	2	1	376	42	5.49	1808.27	10	0	High	High	High	High	High	High	High	High	High	High	High	High	3.04863e+07	3.83054e+07	3.4341e+07	3.4466e+07	3.38054e+07	3.3613e+07	3.38733e+07	3.50683e+07	3.44492e+07	3.35209e+07	3.26027e+07	3.15679e+07
Q9EPN1	Neurobeachin OS=Mus musculus OX=10090 GN=Nbea PE=1 SV=1	26	63	1056	56	1	2936	326.5	6.2	1806.52	63	7	High	High	High	High	High	High	High	High	High	High	High	High	1.59151e+08	1.63719e+08	1.87573e+08	1.72823e+08	1.64735e+08	1.83417e+08	1.8046e+08	1.82558e+08	1.81307e+08	1.76897e+08	1.7937e+08	1.83338e+08
Q3TGC5	Uncharacterized protein OS=Mus musculus OX=10090 GN=Pebp1 PE=2 SV=1	79	11	617	11	1	187	20.9	5.6	1775.92	11	0	High	High	High	High	High	High	High	High	High	High	High	High	6.89488e+08	7.4039e+08	6.7062e+08	8.18074e+08	7.86826e+08	7.46134e+08	8.01903e+08	7.77266e+08	7.72422e+08	8.09251e+08	7.6699e+08	7.6861e+08
P10126	Elongation factor 1-alpha 1 OS=Mus musculus OX=10090 GN=Eef1a1 PE=1 SV=3	46	18	819	9	1	462	50.1	9.01	1770.3	18	9	High	High	High	High	High	High	High	High	High	High	High	High	1.17869e+09	1.1289e+09	1.12696e+09	1.10319e+09	1.01391e+09	1.12084e+09	1.13144e+09	1.06552e+09	1.09691e+09	1.11833e+09	1.06074e+09	1.01382e+09
P61264	Syntaxin-1B OS=Mus musculus OX=10090 GN=Stx1b PE=1 SV=1	54	19	664	17	1	288	33.2	5.38	1768.57	19	2	High	High	High	High	High	High	High	High	High	High	High	High	1.05786e+09	1.04265e+09	1.07442e+09	1.0293e+09	1.12995e+09	1.06314e+09	1.00566e+09	9.62719e+08	1.08088e+09	1.08629e+09	1.10811e+09	1.12816e+09
Q921I1	Serotransferrin OS=Mus musculus OX=10090 GN=Tf PE=1 SV=1	53	36	809	3	1	697	76.7	7.18	1752.4	36	0	High	High	High	High	High	High	High	High	High	High	High	High	1.98171e+07	1.85331e+07	2.00073e+07	1.93302e+07	2.06076e+07	2.0898e+07	1.85242e+07	1.96414e+07	2.05658e+07	2.31107e+07	2.00917e+07	1.73092e+07
D3Z7P3	Glutaminase kidney isoform, mitochondrial OS=Mus musculus OX=10090 GN=Gls PE=1 SV=1	50	25	776	25	1	674	73.9	7.99	1751.36	25	0	High	High	High	High	High	High	High	High	High	High	High	High	2.40188e+08	2.51728e+08	2.1477e+08	2.74383e+08	2.78315e+08	2.40223e+08	2.6495e+08	2.82125e+08	2.7399e+08	2.83826e+08	2.61719e+08	2.68932e+08
P17751	Triosephosphate isomerase OS=Mus musculus OX=10090 GN=Tpi1 PE=1 SV=4	62	16	748	16	1	299	32.2	5.74	1747.57	16	0	High	High	High	High	High	High	High	High	High	High	High	High	1.72861e+09	1.661e+09	1.65404e+09	1.70447e+09	1.69059e+09	1.71001e+09	1.76404e+09	1.71923e+09	1.77419e+09	1.65056e+09	1.76845e+09	1.73978e+09
Q8K0U4	Heat shock 70 kDa protein 12A OS=Mus musculus OX=10090 GN=Hspa12a PE=1 SV=1	52	29	859	27	1	675	74.8	6.77	1744.61	29	3	High	High	High	High	High	High	High	High	High	High	High	High	4.21062e+08	4.41303e+08	4.02884e+08	4.53419e+08	4.36847e+08	4.18017e+08	4.60806e+08	4.61077e+08	4.36223e+08	4.80557e+08	4.4588e+08	4.5047e+08
A2AS98	Nck-associated protein 1 OS=Mus musculus OX=10090 GN=Nckap1 PE=1 SV=1	36	43	879	43	1	1134	129.4	6.68	1736.69	43	0	High	High	High	High	High	High	High	High	High	High	High	High	2.87593e+08	2.6327e+08	2.53552e+08	2.57694e+08	2.27327e+08	2.4429e+08	2.54039e+08	2.66893e+08	2.35234e+08	2.34776e+08	2.58022e+08	2.71458e+08
Q543U3	Amino acid transporter OS=Mus musculus OX=10090 GN=Slc1a3 PE=1 SV=1	23	10	779	6	1	543	59.6	8.4	1733.78	10	6	High	High	High	High	High	High	High	High	High	High	High	High	1.63421e+08	2.2075e+08	1.39431e+08	2.30556e+08	2.79359e+08	1.71168e+08	2.60687e+08	2.87009e+08	2.50026e+08	3.39932e+08	2.53611e+08	2.96059e+08
P12382	ATP-dependent 6-phosphofructokinase, liver type OS=Mus musculus OX=10090 GN=Pfkl PE=1 SV=4	35	24	770	20	1	780	85.3	7.17	1725.77	24	0	High	High	High	High	High	High	High	High	High	High	High	High	1.39206e+08	1.5871e+08	1.39804e+08	1.73859e+08	1.67536e+08	1.44323e+08	1.71456e+08	1.82424e+08	1.61829e+08	1.79024e+08	1.77136e+08	1.65402e+08
E9PWE8	Dihydropyrimidinase-related protein 3 OS=Mus musculus OX=10090 GN=Dpysl3 PE=1 SV=1	47	24	708	20	1	683	73.8	6.46	1711.31	24	0	High	High	High	High	High	High	High	High	High	High	High	High	2.29794e+08	2.44386e+08	2.46419e+08	2.3528e+08	2.62672e+08	2.43729e+08	2.39356e+08	2.51232e+08	2.41031e+08	2.48113e+08	2.54759e+08	2.30081e+08
Q9DB77	Cytochrome b-c1 complex subunit 2, mitochondrial OS=Mus musculus OX=10090 GN=Uqcrc2 PE=1 SV=1	50	21	757	14	1	453	48.2	9.25	1710.38	21	8	High	High	High	High	High	High	High	High	High	High	High	High	7.35993e+08	6.73066e+08	6.49785e+08	6.44524e+08	6.55313e+08	6.53535e+08	6.6366e+08	6.55873e+08	6.71744e+08	6.79037e+08	6.41694e+08	6.52668e+08
Q9QWI6	SRC kinase signaling inhibitor 1 OS=Mus musculus OX=10090 GN=Srcin1 PE=1 SV=2	38	41	927	2	1	1250	134.8	9.32	1703.74	41	0	High	High	High	High	High	High	High	High	High	High	High	High	5.98328e+06	6.41931e+06	5.84871e+06	5.76443e+06	6.15509e+06	5.68394e+06	5.14915e+06	5.69371e+06	5.90619e+06	6.18059e+06	6.35723e+06	6.2526e+06
Q3TSQ1	Sodium/potassium-transporting ATPase subunit beta OS=Mus musculus OX=10090 GN=Atp1b1 PE=2 SV=1	45	16	823	16	1	304	35.2	8.65	1703.42	16	0	High	High	High	High	High	High	High	High	High	High	High	High	2.65008e+09	2.68103e+09	2.71415e+09	2.53924e+09	2.52338e+09	2.68954e+09	2.49696e+09	2.51844e+09	2.64851e+09	2.44594e+09	2.44785e+09	2.53096e+09
Q91VA7	Isocitrate dehydrogenase [NAD] subunit, mitochondrial OS=Mus musculus OX=10090 GN=Idh3b PE=1 SV=1	54	18	769	18	1	384	42.2	8.6	1700.37	18	0	High	High	High	High	High	High	High	High	High	High	High	High	5.28759e+08	4.47547e+08	4.62977e+08	4.66626e+08	4.34274e+08	4.50245e+08	4.61794e+08	4.52229e+08	4.55169e+08	4.28463e+08	4.48113e+08	4.69971e+08
Q3THQ5	Uncharacterized protein OS=Mus musculus OX=10090 GN=Stip1 PE=2 SV=1	59	35	863	35	1	543	62.5	6.65	1697.41	35	0	High	High	High	High	High	High	High	High	High	High	High	High	3.56579e+08	3.72356e+08	3.89259e+08	3.70848e+08	3.85026e+08	3.76436e+08	3.65187e+08	3.66577e+08	3.69551e+08	3.71722e+08	3.69359e+08	3.66413e+08
Q8C605	ATP-dependent 6-phosphofructokinase OS=Mus musculus OX=10090 GN=Pfkp PE=1 SV=1	39	28	784	26	1	784	85.5	6.89	1691.6	28	3	High	High	High	High	High	High	High	High	High	High	High	High	3.0124e+08	3.29051e+08	2.97921e+08	3.24397e+08	3.27051e+08	3.22691e+08	3.44396e+08	3.33014e+08	3.3013e+08	3.51228e+08	3.22383e+08	3.29507e+08
Q7TMB8	Cytoplasmic FMR1-interacting protein 1 OS=Mus musculus OX=10090 GN=Cyfip1 PE=1 SV=1	41	44	909	1	1	1253	145.1	6.9	1689.21	44	19	High	High	Peak Found	High	High	High	High	High	Peak Found	High	High	High	5.09576e+07	5.59068e+07	5.24414e+07	5.25009e+07	5.28663e+07	5.39556e+07	5.54281e+07	6.06482e+07	5.53678e+07	5.16471e+07	5.38728e+07	5.58024e+07
Q547J4	Microtubule-associated protein OS=Mus musculus OX=10090 GN=Mapt PE=2 SV=1	56	18	693	1	1	372	38.9	9.5	1666.65	18	0	High	High	High	High	High	High	High	High	High	High	High	High	1.39643e+07	1.26949e+07	1.26479e+07	1.04106e+07	1.49142e+07	1.3823e+07	1.28027e+07	1.2819e+07	1.19927e+07	1.24475e+07	1.50645e+07	2.10894e+07
Q9R0P9	Ubiquitin carboxyl-terminal hydrolase isozyme L1 OS=Mus musculus OX=10090 GN=Uchl1 PE=1 SV=1	60	14	610	14	1	223	24.8	5.24	1659.17	14	0	High	High	High	High	High	High	High	High	High	High	High	High	9.7762e+08	9.14651e+08	9.67285e+08	9.30224e+08	9.87553e+08	9.8524e+08	9.32253e+08	8.5171e+08	8.81622e+08	8.25256e+08	8.75972e+08	9.19669e+08
Q3UF49	Uncharacterized protein (Fragment) OS=Mus musculus OX=10090 GN=Atp1a1 PE=2 SV=1	44	18	719	1	1	406	45.3	5.4	1657.36	18	0	Peak Found	High	High	High	High	High	High	Peak Found	High	High	Peak Found	High	1.4825e+06	1.86642e+06	3.06892e+06	1.40153e+06	2.91312e+06	1.35628e+06	2.69233e+06	1.22287e+06	1.44379e+06	2.65195e+06	1.46782e+06	1.40654e+06
Q8R0Y6	Cytosolic 10-formyltetrahydrofolate dehydrogenase OS=Mus musculus OX=10090 GN=Aldh1l1 PE=1 SV=1	50	37	778	37	1	902	98.6	5.91	1647.14	37	0	High	High	High	High	High	High	High	High	High	High	High	High	1.21983e+08	1.37675e+08	1.28166e+08	1.45164e+08	1.48743e+08	1.3432e+08	1.32467e+08	1.39399e+08	1.41421e+08	1.33836e+08	1.2762e+08	1.31686e+08
Q8K232	Adducin 1 (Alpha) OS=Mus musculus OX=10090 GN=Add1 PE=2 SV=1	36	21	654	2	1	735	80.6	5.83	1643.21	21	18	High	High	High	High	High	High	High	High	High	High	High	High	3.61725e+08	3.26742e+08	3.25581e+08	3.17374e+08	3.20232e+08	3.37597e+08	3.27247e+08	3.24378e+08	3.11682e+08	3.13833e+08	3.16905e+08	3.34372e+08
B2RXT3	Ogdhl protein OS=Mus musculus OX=10090 GN=Ogdhl PE=1 SV=1	38	34	987	25	1	1010	114.5	6.84	1641.15	34	0	High	High	High	High	High	High	High	High	High	High	High	High	1.53201e+08	1.60746e+08	1.44191e+08	1.62808e+08	1.64321e+08	1.51927e+08	1.63913e+08	1.60242e+08	1.58554e+08	1.66093e+08	1.57022e+08	1.69034e+08
G5E902	MCG10343, isoform CRA_b OS=Mus musculus OX=10090 GN=Slc25a3 PE=1 SV=1	37	16	880	16	1	358	39.7	9.29	1629.98	16	0	High	High	High	High	High	High	High	High	High	High	High	High	1.0562e+09	8.34391e+08	9.97565e+08	9.57286e+08	8.76461e+08	9.95736e+08	9.23009e+08	9.3098e+08	9.37739e+08	8.50355e+08	8.73612e+08	8.737e+08
O08539	Myc box-dependent-interacting protein 1 OS=Mus musculus OX=10090 GN=Bin1 PE=1 SV=1	37	25	842	23	1	588	64.4	5.03	1629.45	25	0	High	High	High	High	High	High	High	High	High	High	High	High	2.19454e+08	2.27185e+08	2.09198e+08	2.25158e+08	2.2372e+08	2.17955e+08	2.11809e+08	2.12284e+08	2.18981e+08	2.19519e+08	2.31567e+08	2.37791e+08
Q9CQV8	14-3-3 protein beta/alpha OS=Mus musculus OX=10090 GN=Ywhab PE=1 SV=3	61	13	824	6	1	246	28.1	4.83	1628.44	13	0	High	High	High	High	High	High	High	High	High	High	High	High	7.26802e+08	7.1305e+08	6.94995e+08	6.69081e+08	7.45511e+08	7.07962e+08	6.76654e+08	6.72483e+08	6.98185e+08	7.00716e+08	7.46114e+08	7.54839e+08
Q3TQP7	Uncharacterized protein OS=Mus musculus OX=10090 GN=Acat1 PE=2 SV=1	55	19	672	19	1	424	44.8	8.35	1623.5	19	0	High	High	High	High	High	High	High	High	High	High	High	High	4.51071e+08	4.61056e+08	4.5775e+08	4.45909e+08	4.50201e+08	4.53217e+08	4.15585e+08	4.30234e+08	4.40891e+08	4.96865e+08	5.11438e+08	4.9775e+08
P05201	Aspartate aminotransferase, cytoplasmic OS=Mus musculus OX=10090 GN=Got1 PE=1 SV=3	53	21	828	21	1	413	46.2	7.14	1622.99	21	0	High	High	High	High	High	High	High	High	High	High	High	High	1.13424e+09	1.168e+09	1.18127e+09	1.20933e+09	1.14368e+09	1.18805e+09	1.18353e+09	1.21849e+09	1.17178e+09	1.14223e+09	1.29315e+09	1.08769e+09
Q9QVP9	Protein-tyrosine kinase 2-beta OS=Mus musculus OX=10090 GN=Ptk2b PE=1 SV=2	45	40	910	39	1	1009	115.7	6.35	1621.83	40	1	High	High	High	High	High	High	High	High	High	High	High	High	2.01217e+08	2.12632e+08	2.13836e+08	2.08758e+08	1.97149e+08	2.00443e+08	2.11324e+08	2.17531e+08	2.01064e+08	1.92282e+08	1.98809e+08	1.9369e+08
Q3TGW0	Uncharacterized protein OS=Mus musculus OX=10090 GN=Actr3 PE=2 SV=1	49	16	662	14	1	418	47.3	5.92	1607.33	16	2	High	High	High	High	High	High	High	High	High	High	High	High	3.09491e+08	2.74352e+08	2.90237e+08	2.87788e+08	2.75572e+08	2.78458e+08	3.03415e+08	2.91866e+08	2.71568e+08	2.8064e+08	2.89388e+08	2.95559e+08
Q05920	Pyruvate carboxylase, mitochondrial OS=Mus musculus OX=10090 GN=Pc PE=1 SV=1	44	43	872	43	1	1178	129.6	6.71	1605.22	43	0	High	High	High	High	High	High	High	High	High	High	High	High	2.00611e+08	2.13934e+08	2.07813e+08	2.11085e+08	2.14811e+08	2.11054e+08	2.08039e+08	2.05941e+08	2.21883e+08	2.15227e+08	2.07902e+08	2.02029e+08
P08551	Neurofilament light polypeptide OS=Mus musculus OX=10090 GN=Nefl PE=1 SV=5	55	34	876	30	1	543	61.5	4.64	1603.32	34	0	High	High	High	High	High	High	High	High	High	High	High	High	8.26619e+08	8.8454e+08	9.67541e+08	7.94352e+08	8.13503e+08	9.05118e+08	8.35242e+08	8.90222e+08	1.03521e+09	9.43249e+08	9.99817e+08	9.28053e+08
Q9JI91	Alpha-actinin-2 OS=Mus musculus OX=10090 GN=Actn2 PE=1 SV=2	46	37	734	23	1	894	103.8	5.45	1600.7	37	0	High	High	High	High	High	High	High	High	High	High	High	High	6.38379e+07	5.38949e+07	4.82156e+07	6.35493e+07	6.33169e+07	6.3273e+07	6.16328e+07	6.08771e+07	5.7526e+07	5.51223e+07	5.86976e+07	6.37111e+07
C9K0Y4	AMPA-selective glutamate receptor 1 flop type OS=Mus musculus OX=10090 GN=Gria1 PE=2 SV=1	41	33	830	1	1	907	101.6	7.71	1597.45	33	25	High	High	High	High	High	High	High	High	High	High	High	High	2.88513e+08	2.94374e+08	2.92228e+08	2.95131e+08	2.85887e+08	2.73652e+08	3.00195e+08	3.00217e+08	2.78617e+08	2.77934e+08	2.76654e+08	2.82432e+08
Q8VDQ8	NAD-dependent protein deacetylase sirtuin-2 OS=Mus musculus OX=10090 GN=Sirt2 PE=1 SV=2	47	18	586	18	1	389	43.2	5.35	1593.66	18	0	High	High	High	High	High	High	High	High	High	High	High	High	2.1283e+08	2.4941e+08	2.16686e+08	1.94777e+08	1.9815e+08	2.15614e+08	2.03953e+08	2.40402e+08	2.61186e+08	2.67328e+08	2.61668e+08	2.45855e+08
P56399	Ubiquitin carboxyl-terminal hydrolase 5 OS=Mus musculus OX=10090 GN=Usp5 PE=1 SV=1	39	30	678	19	1	858	95.8	5.01	1592.1	30	10	High	High	High	High	High	High	High	High	High	High	High	High	2.0608e+08	2.03287e+08	1.91921e+08	1.99126e+08	2.08333e+08	2.01887e+08	1.95571e+08	2.05991e+08	1.96093e+08	1.91625e+08	2.01591e+08	1.97352e+08
Q3UNH4	G protein-regulated inducer of neurite outgrowth 1 OS=Mus musculus OX=10090 GN=Gprin1 PE=1 SV=2	46	38	800	38	1	932	95.4	7.93	1587.7	38	0	High	High	High	High	High	High	High	High	High	High	High	High	2.14679e+08	2.13205e+08	2.19506e+08	2.02204e+08	2.07271e+08	2.19745e+08	2.0419e+08	1.96104e+08	1.89443e+08	1.72575e+08	1.80712e+08	1.93151e+08
Q3UK83	Uncharacterized protein OS=Mus musculus OX=10090 GN=Hnrnpa1 PE=2 SV=1	41	17	723	12	1	373	38.8	9.13	1585.54	17	0	High	High	High	High	High	High	High	High	High	High	High	High	1.90167e+08	1.39249e+08	1.63126e+08	1.41998e+08	1.54956e+08	1.61582e+08	1.47735e+08	1.5559e+08	1.4416e+08	1.44186e+08	1.50588e+08	1.61594e+08
O55131	Septin-7 OS=Mus musculus OX=10090 GN=Sept7 PE=1 SV=1	53	22	709	1	1	436	50.5	8.57	1585.15	22	20	High	Peak Found	High	Peak Found	Peak Found	High	High	Peak Found	High	Peak Found	High	High	4.41138e+08	3.41913e+08	3.95306e+08	3.66451e+08	3.6633e+08	3.96162e+08	3.82102e+08	3.7171e+08	3.59114e+08	3.47098e+08	3.91172e+08	4.13069e+08
E9Q0A7	Oxidation resistance protein 1 OS=Mus musculus OX=10090 GN=Oxr1 PE=1 SV=1	42	34	851	1	1	832	91.7	5.07	1582.01	34	0	Peak Found	High	Peak Found	High	High	High	High	High	High	High	High	Peak Found	252356	289390	253605	325339	288464	308595	237517	376473	368686	428872	348668	278431
E9PZ43	Microtubule-associated protein OS=Mus musculus OX=10090 GN=Map4 PE=1 SV=3	39	31	717	22	1	933	97.7	9.09	1581.53	31	9	High	High	High	High	High	High	High	High	High	High	High	High	1.95791e+08	1.9171e+08	2.05293e+08	1.83135e+08	1.66431e+08	1.74826e+08	1.82587e+08	1.95759e+08	1.71084e+08	1.67602e+08	1.80809e+08	1.87315e+08
E9Q1G8	Septin-7 OS=Mus musculus OX=10090 GN=Sept7 PE=1 SV=2	53	22	700	1	1	437	50.6	8.57	1580.31	22	0	High	Peak Found	Peak Found	Peak Found	Peak Found	Peak Found	Peak Found	High	Peak Found	Peak Found	Peak Found	Peak Found	1.22542e+07	1.12278e+07	1.39294e+07	1.27311e+07	1.22424e+07	1.19808e+07	1.23825e+07	1.24594e+07	1.28085e+07	1.17025e+07	1.11711e+07	1.1553e+07
Q3TQ70	Beta1 subnuit of GTP-binding protein OS=Mus musculus OX=10090 GN=Gnb1 PE=1 SV=1	58	14	620	7	1	340	37.4	6	1567.78	14	9	High	High	High	High	High	High	High	High	High	High	High	High	1.48513e+09	1.50293e+09	1.52353e+09	1.48657e+09	1.46902e+09	1.45896e+09	1.49973e+09	1.4429e+09	1.48732e+09	1.31845e+09	1.41176e+09	1.34673e+09
Q80VM5	Dipeptidyl aminopeptidase-like protein 6 OS=Mus musculus OX=10090 GN=Dpp6 PE=1 SV=1	31	24	717	22	1	803	91.2	6.48	1565.6	24	2	High	High	High	High	High	High	High	High	High	High	High	High	2.50785e+08	2.68272e+08	2.5035e+08	2.48949e+08	2.60492e+08	2.446e+08	2.66316e+08	2.66811e+08	2.76675e+08	2.59869e+08	2.4672e+08	2.59586e+08
A0A1W2P7Y9	Neuronal cell adhesion molecule OS=Mus musculus OX=10090 GN=Nrcam PE=1 SV=1	28	24	673	24	1	1134	125.4	6.38	1562.46	24	0	High	High	High	High	High	High	High	High	High	High	High	High	1.926e+08	1.95453e+08	2.09881e+08	2.05631e+08	2.06695e+08	1.88677e+08	1.94811e+08	2.02815e+08	1.861e+08	1.86052e+08	2.0287e+08	1.98333e+08
A0A2I3BQ03	14-3-3 protein zeta/delta (Fragment) OS=Mus musculus OX=10090 GN=Ywhaz PE=1 SV=1	76	15	649	1	1	166	19.1	5.52	1560.81	15	0	High	High	Peak Found	Peak Found	Peak Found	Peak Found	Peak Found	Peak Found	Peak Found	Peak Found	Peak Found	Peak Found	NA	NA	NA	NA	NA	NA	NA	NA	NA	NA	NA	NA
O08749	Dihydrolipoyl dehydrogenase, mitochondrial OS=Mus musculus OX=10090 GN=Dld PE=1 SV=2	39	16	766	16	1	509	54.2	7.9	1556.63	16	0	High	High	High	High	High	High	High	High	High	High	High	High	3.5273e+08	3.69671e+08	3.47866e+08	3.85511e+08	3.73991e+08	3.49511e+08	3.60222e+08	3.70018e+08	3.61398e+08	3.75542e+08	3.59707e+08	3.42158e+08
Q6PGK0	Cyfip2 protein OS=Mus musculus OX=10090 GN=Cyfip2 PE=2 SV=1	44	37	826	1	1	894	104.1	6.84	1553.7	37	0	Peak Found	Peak Found	Peak Found	Peak Found	Peak Found	Peak Found	Peak Found	Peak Found	Peak Found	Peak Found	Peak Found	Peak Found	1.15092e+06	1.09664e+06	1.29825e+06	861235	851600	776373	1.16846e+06	1.00543e+06	1.21551e+06	1.00001e+06	904411	968558
A0A338P769	Septin-5 OS=Mus musculus OX=10090 GN=Sept5 PE=1 SV=1	51	20	731	2	1	378	43.8	6.67	1543.12	20	17	High	High	High	High	High	High	High	High	High	High	High	High	3.18476e+08	3.42947e+08	3.37388e+08	3.50792e+08	3.53294e+08	3.25948e+08	3.37321e+08	3.47265e+08	3.46899e+08	3.49131e+08	3.32223e+08	3.41954e+08
A0A0J9YUL3	Septin 11, isoform CRA_b OS=Mus musculus OX=10090 GN=Sept11 PE=1 SV=1	49	22	709	11	1	432	49.8	6.68	1541.36	22	12	High	High	High	High	High	High	High	High	High	High	High	High	4.75224e+08	4.75719e+08	5.00981e+08	4.57394e+08	4.98687e+08	4.95192e+08	4.5951e+08	4.59599e+08	4.75317e+08	4.57596e+08	4.57114e+08	4.45291e+08
E9Q1K3	Alpha-adducin OS=Mus musculus OX=10090 GN=Add1 PE=1 SV=1	38	20	600	1	1	660	72.9	6.32	1540.73	20	0	High	High	High	High	Peak Found	High	High	High	Peak Found	Peak Found	Peak Found	Peak Found	468224	634604	102343	461952	304523	454816	406426	439765	297578	315483	363599	337733
A0A0R4J119	Cytoplasmic FMR1-interacting protein OS=Mus musculus OX=10090 GN=Cyfip1 PE=1 SV=1	39	42	838	1	1	1251	144.8	6.95	1536.8	42	0	Peak Found	Not Found	Peak Found	Peak Found	Peak Found	Peak Found	High	High	Peak Found	Not Found	Peak Found	Peak Found	769044	NA	625981	510320	775918	686671	497627	823776	634114	NA	584850	496990
A0A338P6J0	Disks large homolog 2 OS=Mus musculus OX=10090 GN=Dlg2 PE=1 SV=1	41	35	776	5	1	957	106.7	5.95	1536.13	35	29	High	High	High	High	High	High	High	High	High	High	High	High	2.08724e+08	2.11857e+08	2.34685e+08	2.23725e+08	2.24083e+08	2.18399e+08	2.23414e+08	2.25046e+08	2.15823e+08	2.08455e+08	2.14727e+08	2.13551e+08
P47708	Rabphilin-3A OS=Mus musculus OX=10090 GN=Rph3a PE=1 SV=2	56	29	605	29	1	681	75.4	8.27	1523.06	29	0	High	High	High	High	High	High	High	High	High	High	High	High	1.25583e+08	1.40514e+08	1.45124e+08	1.28139e+08	1.33869e+08	1.17401e+08	1.33928e+08	1.24892e+08	1.28959e+08	1.32421e+08	1.33746e+08	1.40247e+08
B2M1R6	Heterogeneous nuclear ribonucleoprotein K OS=Mus musculus OX=10090 GN=Hnrnpk PE=1 SV=1	55	23	784	23	1	440	48.5	5.54	1522.16	23	0	High	High	High	High	High	High	High	High	High	High	High	High	3.93113e+08	4.35182e+08	4.05834e+08	3.99558e+08	4.33927e+08	4.04817e+08	4.01856e+08	4.14912e+08	4.06006e+08	4.06037e+08	3.91806e+08	3.87552e+08
P18872	Guanine nucleotide-binding protein G(o) subunit alpha OS=Mus musculus OX=10090 GN=Gnao1 PE=1 SV=3	49	17	873	15	1	354	40.1	5.53	1520.72	17	2	High	High	High	High	High	High	High	High	High	High	High	High	2.41051e+09	1.89815e+09	2.09676e+09	2.04189e+09	2.03387e+09	2.22523e+09	2.07451e+09	1.9465e+09	1.99227e+09	1.91274e+09	1.97689e+09	2.16285e+09
Q9QYB8	Beta-adducin OS=Mus musculus OX=10090 GN=Add2 PE=1 SV=4	43	26	637	25	1	725	80.6	6.21	1520.38	26	1	High	High	High	High	High	High	High	High	High	High	High	High	2.74481e+08	2.92718e+08	2.93883e+08	3.14072e+08	2.92306e+08	2.8335e+08	3.08461e+08	2.94901e+08	2.87581e+08	2.99261e+08	2.90784e+08	2.92743e+08
Q923T9	Calcium/calmodulin-dependent protein kinase type II subunit gamma OS=Mus musculus OX=10090 GN=Camk2g PE=1 SV=1	48	22	733	7	1	529	59.6	7.58	1516.08	22	5	High	High	High	High	High	High	High	High	High	High	High	High	5.31141e+07	5.08514e+07	4.30231e+07	5.49919e+07	5.61795e+07	4.77844e+07	5.76008e+07	5.83625e+07	5.24243e+07	6.88813e+07	5.25712e+07	6.1598e+07
Q9Z140	Copine-6 OS=Mus musculus OX=10090 GN=Cpne6 PE=1 SV=1	43	24	821	23	1	557	61.7	5.59	1494.51	24	1	High	High	High	High	High	High	High	High	High	High	High	High	6.72342e+08	7.17512e+08	7.14949e+08	7.33787e+08	6.96724e+08	6.71979e+08	6.75044e+08	6.84319e+08	6.69112e+08	6.19376e+08	6.69331e+08	6.19955e+08
P27773	Protein disulfide-isomerase A3 OS=Mus musculus OX=10090 GN=Pdia3 PE=1 SV=2	62	30	778	30	1	505	56.6	6.21	1492.75	30	0	High	High	High	High	High	High	High	High	High	High	High	High	5.38757e+08	6.13266e+08	6.26167e+08	6.14552e+08	5.73055e+08	5.61711e+08	6.02907e+08	5.9116e+08	5.97308e+08	6.08768e+08	5.86745e+08	5.11062e+08
Q3UKW2	Calmodulin-1 OS=Mus musculus OX=10090 GN=Calm1 PE=1 SV=1	40	12	713	12	1	197	21.5	4.35	1485.87	12	0	High	High	High	High	High	High	High	High	High	High	High	High	1.84807e+09	1.71104e+09	1.72052e+09	1.69507e+09	1.7395e+09	1.70548e+09	1.66122e+09	1.49545e+09	1.48889e+09	1.51706e+09	1.80134e+09	2.01421e+09
Q545N7	Creatine kinase, mitochondrial 1, ubiquitous, isoform CRA_a OS=Mus musculus OX=10090 GN=Ckmt1 PE=1 SV=1	40	16	821	16	1	418	47	8.16	1485.65	16	0	High	High	High	High	High	High	High	High	High	High	High	High	5.29949e+08	5.16324e+08	4.53216e+08	5.54645e+08	5.17325e+08	4.77084e+08	5.44127e+08	5.78395e+08	5.05884e+08	5.26415e+08	4.91095e+08	5.62814e+08
G5E924	Heterogeneous nuclear ribonucleoprotein L (Fragment) OS=Mus musculus OX=10090 GN=Hnrnpl PE=1 SV=1	41	17	512	17	1	615	66.9	8.18	1478.52	17	0	High	High	High	High	High	High	High	High	High	High	High	High	1.58116e+08	1.49129e+08	1.58486e+08	1.47666e+08	1.51665e+08	1.46185e+08	1.4372e+08	1.50712e+08	1.49918e+08	1.42103e+08	1.43017e+08	1.47442e+08
Q3UAD6	Heat shock protein 90kDa beta (Grp94), member 1 OS=Mus musculus OX=10090 GN=Hsp90b1 PE=1 SV=1	33	27	710	25	1	802	92.4	4.82	1476.15	27	0	High	High	High	High	High	High	High	High	High	High	High	High	2.45917e+08	2.01384e+08	2.0481e+08	1.99159e+08	2.02348e+08	2.22847e+08	1.92305e+08	1.89011e+08	2.10867e+08	2.15954e+08	2.03024e+08	2.09849e+08
B2RRX2	Serine/threonine-protein phosphatase OS=Mus musculus OX=10090 GN=Ppp3ca PE=2 SV=1	42	19	905	4	1	521	58.6	5.86	1468.5	19	16	High	High	High	High	High	High	High	High	High	High	High	High	1.56219e+09	1.53529e+09	1.58663e+09	1.47804e+09	1.35176e+09	1.39516e+09	1.3948e+09	1.52163e+09	1.40266e+09	1.33979e+09	1.38608e+09	1.35762e+09
E9Q035	Predicted gene 20425 OS=Mus musculus OX=10090 GN=Gm20425 PE=4 SV=1	42	38	675	5	1	978	107.7	7.77	1467.1	38	32	High	High	High	High	High	High	High	High	High	High	High	Peak Found	1.37316e+08	1.44093e+08	1.62729e+08	1.30902e+08	1.56053e+08	1.66031e+08	1.37318e+08	1.40531e+08	1.61999e+08	1.79677e+08	1.76186e+08	1.3401e+08
Q61361	Brevican core protein OS=Mus musculus OX=10090 GN=Bcan PE=1 SV=2	27	23	687	23	1	883	95.8	4.93	1458.73	23	0	High	High	High	High	High	High	High	High	High	High	High	High	3.25506e+08	3.32798e+08	3.34989e+08	3.13468e+08	3.17368e+08	3.20224e+08	3.16473e+08	3.17307e+08	3.18875e+08	3.08955e+08	3.19313e+08	3.16624e+08
Q4VA93	Protein kinase C OS=Mus musculus OX=10090 GN=Prkca PE=1 SV=1	38	23	714	12	1	672	76.8	7.05	1448.9	23	0	High	High	High	High	High	High	High	High	High	High	High	High	5.73678e+07	6.02002e+07	5.80192e+07	5.72046e+07	5.82003e+07	5.31326e+07	5.63598e+07	5.84668e+07	5.5896e+07	5.92762e+07	5.86237e+07	5.71001e+07
Q9DB05	Alpha-soluble NSF attachment protein OS=Mus musculus OX=10090 GN=Napa PE=1 SV=1	75	19	530	16	1	295	33.2	5.45	1438.87	19	4	High	High	High	High	High	High	High	High	High	High	High	High	2.08551e+08	2.36034e+08	2.14024e+08	2.29052e+08	2.34496e+08	2.06935e+08	2.23208e+08	2.28074e+08	2.12466e+08	2.17726e+08	2.30392e+08	2.2999e+08
Q9ES97	Reticulon-3 OS=Mus musculus OX=10090 GN=Rtn3 PE=1 SV=2	47	34	774	33	1	964	103.8	4.92	1435.92	34	1	High	High	High	High	High	High	High	High	High	High	High	High	4.53688e+08	4.16617e+08	4.48392e+08	4.20447e+08	3.96937e+08	4.13502e+08	3.99153e+08	3.90369e+08	3.88624e+08	3.63916e+08	3.9341e+08	4.0614e+08
Q544Y7	Cofilin 1, non-muscle OS=Mus musculus OX=10090 GN=Cfl1 PE=2 SV=1	78	18	606	15	1	166	18.5	8.09	1434.12	18	3	High	High	High	High	High	High	High	High	High	High	High	High	1.02021e+09	1.05939e+09	1.02521e+09	9.8947e+08	1.02538e+09	1.0136e+09	1.01403e+09	1.02857e+09	1.00438e+09	1.09185e+09	1.01785e+09	1.00879e+09
Q69ZN0	MKIAA1258 protein (Fragment) OS=Mus musculus OX=10090 GN=Gda PE=2 SV=1	56	24	790	24	1	487	54.5	5.63	1432.84	24	0	High	High	High	High	High	High	High	High	High	High	High	High	3.57734e+08	3.39886e+08	3.36934e+08	3.48886e+08	3.63438e+08	3.60804e+08	3.54252e+08	3.43684e+08	3.38008e+08	3.21241e+08	3.38036e+08	3.49635e+08
A2A5Y6	Microtubule-associated protein OS=Mus musculus OX=10090 GN=Mapt PE=1 SV=1	31	20	650	3	1	749	78	6.51	1431.95	20	16	High	High	High	Peak Found	High	High	High	High	High	Peak Found	High	High	7.20096e+08	5.89875e+08	6.88603e+08	6.34361e+08	5.99061e+08	6.6418e+08	6.02221e+08	5.9269e+08	6.09149e+08	5.58724e+08	6.38843e+08	6.46823e+08
C9K0Y3	AMPA-selective glutamate receptor 1 flip type OS=Mus musculus OX=10090 GN=Gria1 PE=2 SV=1	40	32	772	1	1	907	101.5	7.69	1430.24	32	0	High	Peak Found	Peak Found	Peak Found	High	High	High	High	High	High	High	High	4.11303e+06	3.76121e+06	4.57015e+06	3.95956e+06	4.22642e+06	4.11606e+06	4.18257e+06	4.43236e+06	4.34079e+06	3.78801e+06	3.55042e+06	3.62256e+06
Q9Z2Q6	Septin-5 OS=Mus musculus OX=10090 GN=Sept5 PE=1 SV=2	50	19	681	1	1	369	42.7	6.67	1425.84	19	0	High	High	High	High	High	High	High	High	High	High	High	High	1.4755e+07	1.44966e+07	1.67912e+07	1.39689e+07	1.71328e+07	1.68865e+07	1.41538e+07	1.4319e+07	1.49853e+07	1.48431e+07	1.44989e+07	1.65493e+07
Q80UE5	Band 4.1-like protein 2 OS=Mus musculus OX=10090 GN=Epb41l2 PE=1 SV=1	32	27	710	23	1	918	101.8	5.33	1424.66	27	0	High	High	High	High	High	High	High	High	High	High	High	High	1.00641e+08	9.88083e+07	1.01416e+08	1.00926e+08	1.09199e+08	1.01306e+08	1.0445e+08	1.04674e+08	1.05977e+08	1.15401e+08	1.08775e+08	1.14046e+08
P06837	Neuromodulin OS=Mus musculus OX=10090 GN=Gap43 PE=1 SV=1	71	15	550	15	1	227	23.6	4.73	1424.66	15	0	High	High	High	High	High	High	High	High	High	High	High	High	1.53802e+08	1.02172e+08	1.09163e+08	9.68131e+07	1.32018e+08	1.2955e+08	1.17696e+08	1.12721e+08	1.04424e+08	1.20506e+08	1.49658e+08	1.82139e+08
Q5DTG0	Phospholipid-transporting ATPase (Fragment) OS=Mus musculus OX=10090 GN=Atp8a1 PE=2 SV=1	33	37	785	34	1	1195	134.6	7.05	1420.55	37	3	High	High	High	High	High	High	High	High	High	High	High	High	1.59935e+08	1.69462e+08	1.68802e+08	1.7611e+08	1.76088e+08	1.6996e+08	1.72639e+08	1.65039e+08	1.75301e+08	1.62183e+08	1.6261e+08	1.68197e+08
O54774	AP-3 complex subunit delta-1 OS=Mus musculus OX=10090 GN=Ap3d1 PE=1 SV=1	34	36	714	36	1	1199	135	7.37	1420.22	36	0	High	High	High	High	High	High	High	High	High	High	High	High	9.94715e+07	1.04088e+08	8.56533e+07	9.31144e+07	1.09411e+08	9.41945e+07	1.09742e+08	1.00082e+08	9.97043e+07	1.11736e+08	9.18981e+07	1.08401e+08
Q542X7	Chaperonin subunit 2 (Beta), isoform CRA_a OS=Mus musculus OX=10090 GN=Cct2 PE=1 SV=1	60	29	673	29	1	535	57.4	6.4	1413.97	29	0	High	High	High	High	High	High	High	High	High	High	High	High	1.44211e+08	1.5498e+08	1.68784e+08	1.53562e+08	1.63849e+08	1.54231e+08	1.55695e+08	1.68154e+08	1.60967e+08	1.66379e+08	1.55544e+08	1.61187e+08
Q6A0D0	MKIAA0106 protein (Fragment) OS=Mus musculus OX=10090 GN=Prdx6 PE=2 SV=1	65	14	647	14	1	227	25.1	6.37	1410.13	14	0	High	High	High	High	High	High	High	High	High	High	High	High	5.50413e+08	5.76345e+08	6.05075e+08	5.84511e+08	5.78348e+08	5.95778e+08	5.38069e+08	5.58346e+08	5.703e+08	5.36172e+08	5.56394e+08	5.5226e+08
B1AQZ0	Septin-8 OS=Mus musculus OX=10090 GN=Sept8 PE=1 SV=1	48	19	581	14	1	484	55.8	6.1	1408.14	19	0	High	High	High	High	High	High	High	High	High	High	High	High	1.42524e+08	1.49685e+08	1.5367e+08	1.39952e+08	1.45885e+08	1.44696e+08	1.45596e+08	1.44542e+08	1.54515e+08	1.49349e+08	1.51832e+08	1.54488e+08
Q6A0F1	MKIAA0002 protein (Fragment) OS=Mus musculus OX=10090 GN=Cct8 PE=2 SV=1	57	30	646	30	1	555	60.2	5.62	1407.04	30	0	High	High	High	High	High	High	High	High	High	High	High	High	2.42523e+08	2.43986e+08	2.55942e+08	2.42321e+08	2.3889e+08	2.48378e+08	2.39865e+08	2.47265e+08	2.48098e+08	2.48507e+08	2.37108e+08	2.39402e+08
A0A1Y7VMN0	Rho-associated protein kinase 2 (Fragment) OS=Mus musculus OX=10090 GN=Rock2 PE=1 SV=1	36	50	776	50	1	1444	166.7	5.9	1405.9	50	0	High	High	High	High	High	High	High	High	High	High	High	High	1.7678e+08	1.84397e+08	1.99764e+08	1.90204e+08	1.85753e+08	1.96731e+08	1.8518e+08	1.94521e+08	1.92264e+08	1.80886e+08	1.89883e+08	1.88997e+08
Q80UG2	Plexin-A4 OS=Mus musculus OX=10090 GN=Plxna4 PE=1 SV=3	28	45	791	32	1	1893	212.4	6.83	1405.08	45	13	High	High	High	High	High	High	High	High	High	High	High	High	8.17224e+07	8.50227e+07	8.69754e+07	8.88696e+07	8.50752e+07	8.01764e+07	8.68736e+07	8.30051e+07	8.61795e+07	8.27872e+07	8.51715e+07	8.82786e+07
Q91WD5	NADH dehydrogenase [ubiquinone] iron-sulfur protein 2, mitochondrial OS=Mus musculus OX=10090 GN=Ndufs2 PE=1 SV=1	38	15	669	15	1	463	52.6	6.99	1403.18	15	0	High	High	High	High	High	High	High	High	High	High	High	High	2.67907e+08	2.7377e+08	2.74634e+08	2.75012e+08	2.74757e+08	2.75813e+08	2.7613e+08	2.7697e+08	4.64354e+08	2.68724e+08	2.70504e+08	2.6211e+08
E9PV14	Band 4.1-like protein 1 (Fragment) OS=Mus musculus OX=10090 GN=Epb41l1 PE=1 SV=1	29	28	799	4	1	1064	117.1	5.92	1402.73	28	0	High	High	High	High	High	High	High	High	High	High	High	High	243056	1.00798e+06	740648	469885	2.59383e+06	881449	354486	1.56277e+06	382960	1.04794e+06	995540	1.09037e+06
A0A1L1STE6	Isocitrate dehydrogenase [NAD] subunit, mitochondrial OS=Mus musculus OX=10090 GN=Idh3a PE=1 SV=1	42	16	851	16	1	384	41.5	6.93	1398.55	16	0	High	High	High	High	High	High	High	High	High	High	High	High	7.72298e+08	6.91139e+08	7.41592e+08	7.4066e+08	7.33416e+08	6.915e+08	6.92338e+08	7.00701e+08	7.18148e+08	6.42595e+08	6.6597e+08	6.58457e+08
Q8BPF4	Uncharacterized protein OS=Mus musculus OX=10090 PE=2 SV=1	64	8	589	5	1	142	15.2	8.68	1397.93	8	4	High	High	High	High	High	High	High	High	High	High	High	High	1.75377e+09	1.82861e+09	2.25239e+09	1.48888e+09	1.96704e+09	1.98638e+09	1.6905e+09	1.47363e+09	1.70662e+09	2.09526e+09	1.89416e+09	1.56521e+09
Q80TT4	MKIAA0719 protein (Fragment) OS=Mus musculus OX=10090 GN=Tomm70a PE=2 SV=1	46	25	664	25	1	626	69.5	8.37	1388.6	25	0	High	High	High	High	High	High	High	High	High	High	High	High	2.0816e+08	2.04796e+08	2.14101e+08	2.18775e+08	2.19794e+08	2.13211e+08	2.18819e+08	2.16928e+08	2.16155e+08	2.20123e+08	2.01034e+08	2.19113e+08
Q3U4U6	T-complex protein 1 subunit gamma OS=Mus musculus OX=10090 GN=Cct3 PE=1 SV=1	59	32	717	32	1	545	60.6	6.7	1385.23	32	0	High	High	High	High	High	High	High	High	High	High	High	High	1.71596e+08	1.95935e+08	1.79578e+08	1.9649e+08	2.008e+08	1.84938e+08	1.94425e+08	1.97412e+08	1.96614e+08	2.17611e+08	1.99584e+08	2.00175e+08
Q923G3	Capping protein (Actin filament) muscle Z-line, beta OS=Mus musculus OX=10090 GN=Capzb PE=2 SV=1	58	21	616	6	1	272	30.6	6	1382.58	21	15	High	High	High	High	High	High	High	High	High	High	High	High	3.206e+08	2.95365e+08	3.06737e+08	2.92012e+08	2.90316e+08	2.88716e+08	2.90262e+08	2.945e+08	2.86285e+08	2.65492e+08	2.79669e+08	2.76577e+08
Q545A2	MCG11560 OS=Mus musculus OX=10090 GN=Slc25a5 PE=1 SV=1	48	18	812	9	1	298	32.9	9.73	1380.24	18	0	High	High	High	High	High	High	High	High	High	High	High	High	7.47516e+08	8.52379e+08	7.3193e+08	8.34427e+08	9.14655e+08	8.87645e+08	9.2887e+08	9.49042e+08	9.35729e+08	9.45984e+08	8.60488e+08	8.72556e+08
P70398	Probable ubiquitin carboxyl-terminal hydrolase FAF-X OS=Mus musculus OX=10090 GN=Usp9x PE=1 SV=2	23	56	866	49	1	2559	290.5	5.87	1380.06	56	6	High	High	High	High	High	High	High	High	High	High	High	High	1.00685e+08	1.05864e+08	1.01227e+08	1.08828e+08	1.03541e+08	1.05511e+08	1.02744e+08	9.95443e+07	1.02593e+08	1.04065e+08	9.98049e+07	1.05601e+08
Q9R1T4	Septin-6 OS=Mus musculus OX=10090 GN=Sept6 PE=1 SV=4	48	19	572	10	1	434	49.6	6.43	1376.05	19	0	High	High	High	High	High	High	High	High	High	High	High	High	5.49068e+07	5.93292e+07	5.48864e+07	5.71144e+07	6.82409e+07	6.27157e+07	6.24118e+07	6.65729e+07	5.89567e+07	6.82361e+07	6.57533e+07	6.63807e+07
E9Q3L2	Phosphatidylinositol 4-kinase alpha OS=Mus musculus OX=10090 GN=Pi4ka PE=1 SV=2	31	58	798	58	1	2105	236.9	7.06	1371.73	58	0	High	High	High	High	High	High	High	High	High	High	High	High	1.31664e+08	1.25708e+08	1.36692e+08	1.20476e+08	1.23946e+08	1.27997e+08	1.12695e+08	1.17301e+08	1.34445e+08	1.27478e+08	1.11502e+08	1.07977e+08
Q8CE19	Uncharacterized protein OS=Mus musculus OX=10090 GN=Syn2 PE=2 SV=1	49	13	616	1	1	313	35.3	7.49	1371.44	13	0	High	High	Peak Found	Peak Found	High	Peak Found	High	High	High	High	High	Peak Found	782395	1.16226e+06	302947	1.36157e+06	710406	239856	1.29826e+06	1.18157e+06	779001	2.75094e+06	1.99331e+06	903713
Q91YT0	NADH dehydrogenase [ubiquinone] flavoprotein 1, mitochondrial OS=Mus musculus OX=10090 GN=Ndufv1 PE=1 SV=1	65	23	738	23	1	464	50.8	8.21	1366.42	23	0	High	High	High	High	High	High	High	High	High	High	High	High	3.57275e+08	3.82481e+08	3.57502e+08	3.62092e+08	3.63566e+08	3.65188e+08	3.67083e+08	3.72761e+08	3.71545e+08	3.7008e+08	3.45544e+08	3.49347e+08
A0A2L2P590	Discs large MAGUK scaffold protein 2 gamma OS=Mus musculus OX=10090 GN=Dlg2 PE=2 SV=1	41	31	687	1	1	843	94.2	6.16	1366.19	31	0	Not Found	Not Found	Not Found	Peak Found	Not Found	Not Found	High	High	Not Found	Peak Found	Not Found	Peak Found	NA	NA	NA	37341.5	NA	NA	134380	83725.7	NA	132350	NA	73508.3
Q5FWI9	Adaptor protein complex AP-2, mu1 OS=Mus musculus OX=10090 GN=Ap2m1 PE=1 SV=1	54	22	721	22	1	435	49.6	9.54	1366.09	22	0	High	High	High	High	High	High	High	High	High	High	High	High	6.39171e+08	5.45017e+08	5.79676e+08	5.72586e+08	5.23082e+08	5.58109e+08	5.52812e+08	5.48587e+08	5.20216e+08	5.07855e+08	5.17252e+08	5.37113e+08
P40124	Adenylyl cyclase-associated protein 1 OS=Mus musculus OX=10090 GN=Cap1 PE=1 SV=4	43	19	600	18	1	474	51.5	7.52	1361.38	19	1	High	High	High	High	High	High	High	High	High	High	High	High	3.43297e+08	3.56027e+08	3.59028e+08	3.35316e+08	3.44506e+08	3.4344e+08	3.41128e+08	3.63179e+08	3.41824e+08	3.3598e+08	3.48076e+08	3.73034e+08
E9Q912	RAP1, GTP-GDP dissociation stimulator 1 OS=Mus musculus OX=10090 GN=Rap1gds1 PE=1 SV=1	42	21	606	1	1	607	66	5.35	1360.91	21	0	Not Found	High	Not Found	Not Found	High	Not Found	Not Found	Not Found	Not Found	High	Not Found	Not Found	NA	NA	NA	NA	NA	NA	NA	NA	NA	NA	NA	NA
Q3TU36	RAP1, GTP-GDP dissociation stimulator 1 OS=Mus musculus OX=10090 GN=Rap1gds1 PE=1 SV=1	42	21	605	1	1	606	66	5.35	1356.54	21	21	High	Peak Found	Peak Found	Peak Found	High	Peak Found	Not Found	Peak Found	Peak Found	High	Peak Found	Not Found	2.49626e+08	2.65546e+08	2.55219e+08	2.4763e+08	2.60956e+08	2.55246e+08	2.44328e+08	2.61533e+08	2.59457e+08	2.57122e+08	2.474e+08	2.51425e+08
A0A0G2JEG8	Amphiphysin OS=Mus musculus OX=10090 GN=Amph PE=1 SV=1	34	25	738	23	1	690	75.3	4.63	1355.98	25	2	High	High	High	High	High	High	High	High	High	High	High	High	5.07231e+08	4.46828e+08	4.95097e+08	4.71369e+08	4.7378e+08	4.89542e+08	4.63454e+08	4.70429e+08	4.59003e+08	4.27925e+08	4.92774e+08	4.932e+08
P63085	Mitogen-activated protein kinase 1 OS=Mus musculus OX=10090 GN=Mapk1 PE=1 SV=3	46	18	765	11	1	358	41.2	6.98	1349.25	18	0	High	High	High	High	High	High	High	High	High	High	High	High	2.55889e+08	2.44116e+08	2.42946e+08	2.62398e+08	2.52656e+08	2.55639e+08	2.54092e+08	2.4575e+08	2.46893e+08	2.32504e+08	2.43742e+08	2.46614e+08
Q5SUC3	Calnexin, isoform CRA_a OS=Mus musculus OX=10090 GN=Canx PE=1 SV=1	34	23	660	23	1	591	67.2	4.64	1345.05	23	0	High	High	High	High	High	High	High	High	High	High	High	High	1.84012e+08	1.65574e+08	1.49865e+08	1.52854e+08	1.82966e+08	1.88321e+08	1.71829e+08	1.74243e+08	1.68221e+08	1.85007e+08	1.77755e+08	1.87166e+08
P60469	Liprin-alpha-3 OS=Mus musculus OX=10090 GN=Ppfia3 PE=1 SV=2	41	41	677	35	1	1194	133.3	5.64	1343.72	41	5	High	High	High	High	High	High	High	High	High	High	High	High	9.42966e+07	9.25859e+07	8.82741e+07	8.73951e+07	9.33491e+07	9.35207e+07	8.49254e+07	8.96118e+07	8.75362e+07	8.44932e+07	9.28446e+07	9.97538e+07
Q9DCX2	ATP synthase subunit d, mitochondrial OS=Mus musculus OX=10090 GN=Atp5pd PE=1 SV=3	68	13	637	13	1	161	18.7	5.69	1341.84	13	0	High	High	High	High	High	High	High	High	High	High	High	High	6.7824e+08	6.08504e+08	6.34232e+08	6.33404e+08	6.37368e+08	6.03905e+08	5.9129e+08	6.30666e+08	6.12641e+08	6.07665e+08	6.03551e+08	5.96985e+08
P48962	ADP/ATP translocase 1 OS=Mus musculus OX=10090 GN=Slc25a4 PE=1 SV=4	53	19	914	10	1	298	32.9	9.72	1341.82	19	10	High	High	High	High	High	High	High	High	High	High	High	High	2.89369e+09	2.84898e+09	2.81377e+09	2.89493e+09	2.6911e+09	2.84498e+09	3.00929e+09	2.87962e+09	2.9033e+09	2.84303e+09	2.62224e+09	2.63968e+09
E9QLL2	Dynamin-3 OS=Mus musculus OX=10090 GN=Dnm3 PE=1 SV=1	45	37	830	22	1	863	97.2	8.56	1341.19	37	8	High	High	High	High	High	High	High	High	High	High	High	High	9.62962e+07	8.79207e+07	8.89759e+07	9.60596e+07	8.63939e+07	8.88398e+07	9.5437e+07	8.68077e+07	8.59418e+07	9.09034e+07	8.36186e+07	8.93628e+07
Q80TH1	Discs, large homolog 3 (Drosophila), isoform CRA_c (Fragment) OS=Mus musculus OX=10090 GN=Dlg3 PE=2 SV=1	41	35	652	34	1	950	103.8	6.7	1340.78	35	1	High	High	High	High	High	High	High	High	High	High	High	High	1.69018e+08	1.72441e+08	1.75316e+08	1.72738e+08	1.7943e+08	1.66332e+08	1.58673e+08	1.66019e+08	1.6272e+08	1.5034e+08	1.6701e+08	1.58594e+08
Q5EBQ0	Voltage-dependent anion channel 3 OS=Mus musculus OX=10090 GN=Vdac3 PE=2 SV=1	58	13	550	12	1	284	30.9	8.79	1338.89	13	0	High	High	High	High	High	High	High	High	High	High	High	High	3.04013e+08	3.05279e+08	2.87706e+08	3.21788e+08	3.25926e+08	3.08224e+08	3.54948e+08	3.3442e+08	3.39021e+08	3.56328e+08	3.12704e+08	3.25033e+08
O55042	Alpha-synuclein OS=Mus musculus OX=10090 GN=Snca PE=1 SV=2	64	11	537	7	1	140	14.5	4.77	1338.59	11	3	High	High	High	High	High	High	High	High	High	High	High	High	1.3202e+09	1.39382e+09	1.38311e+09	1.36004e+09	1.40876e+09	1.32134e+09	1.3901e+09	1.32807e+09	1.3405e+09	1.33126e+09	1.33502e+09	1.34496e+09
P16054	Protein kinase C epsilon type OS=Mus musculus OX=10090 GN=Prkce PE=1 SV=1	44	30	630	29	1	737	83.5	7.03	1336.8	30	2	High	High	High	High	High	High	High	High	High	High	High	High	2.37947e+08	2.09096e+08	2.22515e+08	2.12039e+08	2.01205e+08	2.18117e+08	2.05427e+08	2.11536e+08	2.00177e+08	1.8364e+08	2.03562e+08	2.18972e+08
Q8BVE3	V-type proton ATPase subunit H OS=Mus musculus OX=10090 GN=Atp6v1h PE=1 SV=1	58	25	688	20	1	483	55.8	6.61	1336.43	25	5	High	High	High	High	High	High	High	High	High	High	High	High	3.85576e+08	3.71303e+08	3.88695e+08	3.94222e+08	3.92641e+08	3.84863e+08	3.89765e+08	3.82661e+08	3.79041e+08	3.83904e+08	3.80146e+08	3.81729e+08
Q497P1	Syntaxin 1A (Brain) OS=Mus musculus OX=10090 GN=Stx1a PE=1 SV=1	41	14	495	12	1	288	33	5.24	1333.09	14	0	High	High	High	High	High	High	High	High	High	High	High	High	2.8149e+08	2.78343e+08	2.74115e+08	2.74154e+08	2.9096e+08	2.87562e+08	2.7431e+08	2.62128e+08	2.61017e+08	2.76094e+08	2.57293e+08	2.78791e+08
Q9Z0H8	CAP-Gly domain-containing linker protein 2 OS=Mus musculus OX=10090 GN=Clip2 PE=1 SV=2	40	35	618	29	1	1047	115.8	6.48	1330.19	35	0	High	High	High	High	High	High	High	High	High	High	High	High	6.79106e+07	7.76429e+07	7.65083e+07	7.38076e+07	7.72712e+07	7.75317e+07	7.42316e+07	7.09371e+07	7.16501e+07	7.38929e+07	7.56152e+07	8.15624e+07
P16125	L-lactate dehydrogenase B chain OS=Mus musculus OX=10090 GN=Ldhb PE=1 SV=2	46	19	653	17	1	334	36.5	6.05	1328.81	19	2	High	High	High	High	High	High	High	High	High	High	High	High	1.53477e+09	1.35948e+09	1.55679e+09	1.3753e+09	1.47087e+09	1.5638e+09	1.45319e+09	1.34461e+09	1.49525e+09	1.38583e+09	1.3649e+09	1.39986e+09
A0A0R4J0I9	Low density lipoprotein receptor-related protein 1 OS=Mus musculus OX=10090 GN=Lrp1 PE=1 SV=1	17	67	857	65	1	4545	504.4	5.36	1328.5	67	2	High	High	High	High	High	High	High	High	High	High	High	High	1.34582e+08	1.27418e+08	1.2761e+08	1.28186e+08	1.27649e+08	1.33128e+08	1.2362e+08	1.24461e+08	1.34793e+08	1.36065e+08	1.2675e+08	1.2387e+08
Q02248	Catenin beta-1 OS=Mus musculus OX=10090 GN=Ctnnb1 PE=1 SV=1	50	32	629	27	1	781	85.4	5.86	1321.87	32	5	High	High	High	High	High	High	High	High	High	High	High	High	1.77182e+08	1.53793e+08	2.59251e+08	1.66079e+08	1.55441e+08	1.66021e+08	1.58967e+08	1.59335e+08	1.52019e+08	1.53041e+08	1.54138e+08	1.62435e+08
Q80SW1	S-adenosylhomocysteine hydrolase-like protein 1 OS=Mus musculus OX=10090 GN=Ahcyl1 PE=1 SV=1	45	27	766	11	1	530	58.9	6.89	1320.41	27	17	High	High	High	High	High	High	High	High	High	High	High	High	5.17399e+08	4.39063e+08	4.62533e+08	4.56612e+08	4.49615e+08	4.89162e+08	4.32617e+08	4.37558e+08	4.64092e+08	4.49294e+08	4.2297e+08	4.21808e+08
Q6ZPE2	Myotubularin-related protein 5 OS=Mus musculus OX=10090 GN=Sbf1 PE=1 SV=2	31	47	821	44	1	1867	208.6	7.12	1307.81	47	3	High	High	High	High	High	High	High	High	High	High	High	High	1.0575e+08	1.12289e+08	1.0946e+08	1.31325e+08	1.12787e+08	1.07573e+08	1.12715e+08	1.11111e+08	1.07108e+08	1.10852e+08	1.19176e+08	1.12525e+08
Q3TGZ3	Isocitrate dehydrogenase [NAD] subunit, mitochondrial OS=Mus musculus OX=10090 GN=Idh3g PE=1 SV=1	52	15	587	15	1	393	42.8	9.01	1303.31	15	0	High	High	High	High	High	High	High	High	High	High	High	High	2.17154e+08	2.16662e+08	2.27691e+08	2.55039e+08	2.21362e+08	2.19884e+08	2.47101e+08	2.42249e+08	2.46064e+08	2.36006e+08	2.44137e+08	2.3029e+08
Q8K596	Sodium/calcium exchanger 2 OS=Mus musculus OX=10090 GN=Slc8a2 PE=1 SV=1	25	20	637	19	1	921	100.6	5.12	1301.67	20	1	High	High	High	High	High	High	High	High	High	High	High	High	2.30706e+08	2.20683e+08	2.37503e+08	2.11256e+08	2.08991e+08	2.07768e+08	2.15637e+08	2.01456e+08	2.05418e+08	2.11889e+08	2.23657e+08	2.34497e+08
A0A0R4IZX5	Neurocan core protein OS=Mus musculus OX=10090 GN=Ncan PE=1 SV=1	19	21	625	20	1	1268	137.1	5.76	1301.05	21	1	High	High	High	High	High	High	High	High	High	High	High	High	1.55264e+08	1.7255e+08	1.64177e+08	1.66816e+08	1.71223e+08	1.61081e+08	1.7477e+08	1.76334e+08	1.74482e+08	1.62535e+08	1.59851e+08	1.5844e+08
P48678	Prelamin-A/C OS=Mus musculus OX=10090 GN=Lmna PE=1 SV=2	48	37	621	36	1	665	74.2	6.98	1299.58	37	1	High	High	High	High	High	High	High	High	High	High	High	High	1.89325e+08	1.7237e+08	1.77555e+08	1.65103e+08	1.80907e+08	1.8318e+08	1.54584e+08	1.61495e+08	1.83441e+08	1.72238e+08	1.77702e+08	1.62207e+08
P70168	Importin subunit beta-1 OS=Mus musculus OX=10090 GN=Kpnb1 PE=1 SV=2	33	23	655	23	1	876	97.1	4.78	1296.5	23	0	High	High	High	High	High	High	High	High	High	High	High	High	1.31168e+08	1.3644e+08	1.2793e+08	1.37524e+08	1.36564e+08	1.29533e+08	1.39405e+08	1.4418e+08	1.40151e+08	1.42198e+08	1.30475e+08	1.38594e+08
A0A286YE00	Calcium-dependent secretion activator 1 (Fragment) OS=Mus musculus OX=10090 GN=Cadps PE=1 SV=1	53	20	664	1	1	402	46.4	5.16	1291.68	20	0	High	High	High	High	High	High	High	High	High	High	High	High	752457	986222	551953	1.25964e+06	1.23711e+06	988305	1.09391e+06	1.30882e+06	929954	1.364e+06	1.39364e+06	1.59997e+06
Q3UCC6	Succinate-CoA ligase subunit beta (Fragment) OS=Mus musculus OX=10090 GN=Sucla2 PE=2 SV=1	48	24	630	24	1	470	50.8	7.69	1289.55	24	0	High	High	High	High	High	High	High	High	High	High	High	High	4.60138e+08	4.51178e+08	4.61543e+08	4.48506e+08	4.57401e+08	4.53438e+08	4.28786e+08	4.44947e+08	4.4308e+08	4.20385e+08	4.34287e+08	4.36723e+08
P62631	Elongation factor 1-alpha 2 OS=Mus musculus OX=10090 GN=Eef1a2 PE=1 SV=1	44	17	646	8	1	463	50.4	9.03	1288.13	17	0	High	High	High	High	High	High	High	High	High	High	High	High	9.70608e+07	8.6901e+07	8.34332e+07	1.0264e+08	1.00049e+08	9.95249e+07	1.0267e+08	9.12419e+07	9.86347e+07	1.20405e+08	1.06737e+08	1.0275e+08
E9PX29	Spectrin beta chain OS=Mus musculus OX=10090 GN=Sptbn4 PE=1 SV=1	20	43	651	40	1	2561	288.6	6	1287.62	43	0	High	High	High	High	High	High	High	High	High	High	High	High	6.64428e+07	8.69543e+07	8.24095e+07	8.31032e+07	8.43322e+07	8.05505e+07	8.04208e+07	8.33164e+07	8.81503e+07	8.14313e+07	9.04985e+07	8.60815e+07
Q5ICG5	Long chain acyl-CoA synthetase 6 isoform 3 OS=Mus musculus OX=10090 GN=Acsl6 PE=1 SV=1	49	32	687	1	1	697	77.9	7.24	1285.69	32	0	High	High	High	High	High	High	High	High	High	High	High	Peak Found	4.27228e+06	4.97657e+06	3.07576e+06	2.57451e+06	3.64393e+06	3.46974e+06	3.24561e+06	2.05998e+06	1.561e+06	4.04231e+06	3.3454e+06	3.3267e+06
Q9R0Q6	Actin-related protein 2/3 complex subunit 1A OS=Mus musculus OX=10090 GN=Arpc1a PE=1 SV=1	55	19	558	18	1	370	41.6	8.18	1284.41	19	1	High	High	High	High	High	High	High	High	High	High	High	High	3.41542e+08	3.33438e+08	3.48806e+08	3.40015e+08	3.21709e+08	3.23197e+08	3.30558e+08	3.44692e+08	3.33654e+08	3.26177e+08	3.42435e+08	3.38234e+08
E9QKR0	Guanine nucleotide-binding protein G(I)/G(S)/G(T) subunit beta-2 OS=Mus musculus OX=10090 GN=Gnb2 PE=1 SV=1	43	13	586	5	1	382	41.4	6.6	1283.9	13	2	High	High	High	High	High	High	High	High	High	High	High	High	2.99545e+08	3.43953e+08	3.04191e+08	3.23105e+08	3.2221e+08	3.17002e+08	3.10099e+08	2.80595e+08	3.23284e+08	3.14611e+08	3.17176e+08	2.84001e+08
Q9EQ20	Methylmalonate-semialdehyde dehydrogenase [acylating], mitochondrial OS=Mus musculus OX=10090 GN=Aldh6a1 PE=1 SV=1	48	23	634	23	1	535	57.9	8.07	1281.19	23	0	High	High	High	High	High	High	High	High	High	High	High	High	1.37223e+08	1.31143e+08	1.28107e+08	1.38793e+08	1.39914e+08	1.40505e+08	1.38097e+08	1.39841e+08	1.53998e+08	1.46182e+08	1.43935e+08	1.3865e+08
P68510	14-3-3 protein eta OS=Mus musculus OX=10090 GN=Ywhah PE=1 SV=2	68	17	715	12	1	246	28.2	4.89	1278.92	17	0	High	High	High	High	High	High	High	High	High	High	High	High	4.97615e+08	4.95639e+08	5.06418e+08	4.67521e+08	5.15921e+08	4.88004e+08	4.67437e+08	4.72081e+08	4.57053e+08	4.66168e+08	4.54904e+08	4.68663e+08
F7D3W5	Phosphodiesterase OS=Mus musculus OX=10090 GN=Gm45837 PE=1 SV=1	32	26	673	26	1	961	107.6	5.43	1273.14	26	0	High	High	High	High	High	High	High	High	High	High	High	High	9.24304e+07	8.94474e+07	8.81626e+07	1.0357e+08	9.22375e+07	8.98295e+07	9.76335e+07	1.01597e+08	8.71678e+07	9.06163e+07	9.2044e+07	1.07768e+08
Q0PD63	RAB3A, member RAS oncogene family, isoform CRA_a OS=Mus musculus OX=10090 GN=Rab3a PE=1 SV=1	56	10	637	5	1	220	25	5.03	1269.58	10	1	High	High	High	High	High	High	High	High	High	High	High	High	6.99665e+08	7.45304e+08	6.80146e+08	6.95102e+08	7.82962e+08	7.27156e+08	7.69831e+08	7.92748e+08	7.12375e+08	7.29666e+08	6.94108e+08	7.18647e+08
A8IP69	14-3-3 protein gamma subtype OS=Mus musculus OX=10090 GN=Ywhag PE=1 SV=1	62	17	792	11	1	247	28.3	4.89	1269.17	17	3	High	High	High	High	High	High	High	High	High	High	High	High	7.33778e+08	7.52255e+08	7.04371e+08	6.34937e+08	6.92059e+08	6.77101e+08	6.24157e+08	6.37081e+08	6.12619e+08	5.69833e+08	6.03646e+08	6.47005e+08
A0A1B0GSX0	L-lactate dehydrogenase OS=Mus musculus OX=10090 GN=Ldha PE=1 SV=1	42	18	660	16	1	361	39.7	8.35	1267.28	18	0	High	High	High	High	High	High	High	High	High	High	High	High	6.78621e+08	7.3309e+08	6.88916e+08	6.91783e+08	6.94656e+08	6.95357e+08	6.91743e+08	7.0218e+08	6.91748e+08	7.13374e+08	6.87206e+08	6.8824e+08
Q08EB5	CLIP-associating protein 2 OS=Mus musculus OX=10090 GN=Clasp2 PE=1 SV=1	41	44	669	38	1	1304	142.4	8.63	1261.93	44	5	High	High	High	High	High	High	High	High	High	High	High	High	1.22416e+08	1.23272e+08	1.20303e+08	1.26304e+08	1.1726e+08	1.23716e+08	1.2213e+08	1.22182e+08	1.20525e+08	1.22062e+08	1.19108e+08	1.1976e+08
Q4FJL2	Reticulon OS=Mus musculus OX=10090 GN=Rtn1 PE=1 SV=1	37	22	656	16	1	780	83.5	4.58	1261.17	22	4	High	High	High	High	High	High	High	High	High	High	High	High	2.61656e+08	2.49473e+08	2.5779e+08	2.60964e+08	2.59932e+08	2.61205e+08	2.71458e+08	2.58889e+08	2.63769e+08	2.65711e+08	2.66452e+08	2.58629e+08
A8IP90	Long-chain acyl-CoA synthetase OS=Mus musculus OX=10090 GN=Acsl6 PE=2 SV=1	49	32	673	1	1	697	78	7.34	1259.15	32	32	High	High	Peak Found	High	Peak Found	Peak Found	Peak Found	High	High	Peak Found	Peak Found	Peak Found	3.17698e+08	3.2088e+08	3.05281e+08	3.09791e+08	2.98212e+08	3.06453e+08	2.93149e+08	3.16211e+08	3.18804e+08	2.97058e+08	2.81917e+08	2.86969e+08
E9QAX2	Unconventional myosin-XVIIIa OS=Mus musculus OX=10090 GN=Myo18a PE=1 SV=1	25	49	678	49	1	2083	235.7	6.07	1257.59	49	0	High	High	High	High	High	High	High	High	High	High	High	High	9.66741e+07	9.8979e+07	1.04189e+08	9.45791e+07	9.78242e+07	1.01026e+08	9.9967e+07	9.5937e+07	9.08813e+07	9.8561e+07	9.61474e+07	9.62448e+07
Q9Z1G3	V-type proton ATPase subunit C 1 OS=Mus musculus OX=10090 GN=Atp6v1c1 PE=1 SV=4	65	27	643	27	1	382	43.9	7.46	1253.7	27	0	High	High	High	High	High	High	High	High	High	High	High	High	3.98851e+08	3.65718e+08	3.94757e+08	3.64892e+08	3.78498e+08	4.00377e+08	3.88642e+08	3.82092e+08	3.73112e+08	3.48914e+08	3.6108e+08	3.74087e+08
Q68FL4	Putative adenosylhomocysteinase 3 OS=Mus musculus OX=10090 GN=Ahcyl2 PE=1 SV=1	38	25	731	9	1	613	66.9	7.36	1253.51	25	0	High	High	High	High	High	High	High	High	High	High	High	High	8.61847e+07	9.232e+07	9.03845e+07	9.17923e+07	8.65662e+07	9.00341e+07	8.64016e+07	8.89819e+07	9.32274e+07	8.37125e+07	8.29699e+07	7.53474e+07
P14152	Malate dehydrogenase, cytoplasmic OS=Mus musculus OX=10090 GN=Mdh1 PE=1 SV=3	46	15	612	15	1	334	36.5	6.58	1251.43	15	0	High	High	High	High	High	High	High	High	High	High	High	High	1.48216e+09	1.59306e+09	1.42854e+09	1.48052e+09	1.49194e+09	1.44903e+09	1.4847e+09	1.55671e+09	1.50311e+09	1.59939e+09	1.43641e+09	1.40622e+09
Q6PB66	Leucine-rich PPR motif-containing protein, mitochondrial OS=Mus musculus OX=10090 GN=Lrpprc PE=1 SV=2	40	50	762	50	1	1392	156.5	6.83	1242.58	50	0	High	High	High	High	High	High	High	High	High	High	High	High	1.12504e+08	1.06609e+08	1.06184e+08	1.15198e+08	1.14994e+08	1.13637e+08	1.14546e+08	1.07531e+08	1.20767e+08	1.18137e+08	1.0233e+08	1.11681e+08
Q8BL66	Early endosome antigen 1 OS=Mus musculus OX=10090 GN=Eea1 PE=1 SV=2	37	45	590	45	1	1411	160.8	5.77	1241.63	45	0	High	High	High	High	High	High	High	High	High	High	High	High	1.31013e+08	1.32578e+08	1.36011e+08	1.244e+08	1.35107e+08	1.35284e+08	1.18066e+08	1.25713e+08	1.3089e+08	1.31798e+08	1.28945e+08	1.24599e+08
Q9JIS5	Synaptic vesicle glycoprotein 2A OS=Mus musculus OX=10090 GN=Sv2a PE=1 SV=1	20	17	612	16	1	742	82.6	5.57	1241.56	17	1	High	High	High	High	High	High	High	High	High	High	High	High	4.01512e+08	4.22696e+08	4.29894e+08	4.10535e+08	4.12854e+08	4.39786e+08	4.41497e+08	4.21916e+08	4.21926e+08	3.84043e+08	3.73559e+08	4.17685e+08
Q9D051	Pyruvate dehydrogenase E1 component subunit beta, mitochondrial OS=Mus musculus OX=10090 GN=Pdhb PE=1 SV=1	37	11	491	11	1	359	38.9	6.87	1237.12	11	0	High	High	High	High	High	High	High	High	High	High	High	High	3.84407e+08	4.49813e+08	4.09645e+08	4.92307e+08	5.26934e+08	4.36035e+08	4.62917e+08	5.04565e+08	4.64809e+08	4.47273e+08	5.0137e+08	4.42158e+08
Q91V41	Ras-related protein Rab-14 OS=Mus musculus OX=10090 GN=Rab14 PE=1 SV=3	81	15	534	3	1	215	23.9	6.21	1234.61	15	13	High	High	High	High	High	High	High	High	High	High	High	High	6.78408e+08	6.63636e+08	6.7084e+08	6.59126e+08	6.63548e+08	6.57221e+08	6.54656e+08	6.18768e+08	6.1782e+08	6.11975e+08	6.1766e+08	6.22528e+08
Q60625	Intercellular adhesion molecule 5 OS=Mus musculus OX=10090 GN=Icam5 PE=1 SV=2	22	20	766	20	1	917	96.9	6.32	1233.85	20	0	High	High	High	High	High	High	High	High	High	High	High	High	1.87052e+08	1.6614e+08	1.82945e+08	1.84058e+08	1.78436e+08	1.81834e+08	1.80329e+08	1.58488e+08	1.70268e+08	1.53495e+08	1.73036e+08	1.73963e+08
Q8CHF1	Kinesin-like protein (Fragment) OS=Mus musculus OX=10090 GN=mKIAA0531 PE=2 SV=1	52	46	678	34	1	987	112.6	6.42	1231.12	46	12	High	High	High	High	High	High	High	High	High	High	High	High	1.27904e+08	1.2397e+08	1.32351e+08	1.3373e+08	1.38582e+08	1.2752e+08	1.36718e+08	1.37389e+08	1.3418e+08	1.33493e+08	1.3522e+08	1.34559e+08
Q9WUB3	Glycogen phosphorylase, muscle form OS=Mus musculus OX=10090 GN=Pygm PE=1 SV=3	44	35	720	25	1	842	97.2	7.11	1230.73	35	0	High	High	High	High	High	High	High	High	High	High	High	High	7.35036e+07	6.94969e+07	6.51359e+07	6.93176e+07	7.65079e+07	6.97397e+07	6.81438e+07	6.05586e+07	7.85407e+07	7.61586e+07	6.88202e+07	7.16997e+07
Q3V117	ATP-citrate synthase OS=Mus musculus OX=10090 GN=Acly PE=1 SV=1	39	35	709	35	1	1101	120.7	7.44	1228.9	35	0	High	High	High	High	High	High	High	High	High	High	High	High	3.47533e+08	3.1039e+08	3.62501e+08	3.30387e+08	2.81159e+08	3.50513e+08	3.24772e+08	3.03338e+08	2.89231e+08	2.69357e+08	3.03645e+08	3.22654e+08
Q9D6J6	NADH dehydrogenase [ubiquinone] flavoprotein 2, mitochondrial OS=Mus musculus OX=10090 GN=Ndufv2 PE=1 SV=2	48	11	460	11	1	248	27.3	7.4	1217.41	11	0	High	High	High	High	High	High	High	High	High	High	High	High	8.93752e+07	1.10608e+08	8.86071e+07	1.06063e+08	1.18487e+08	9.95762e+07	1.11245e+08	1.07962e+08	1.09056e+08	1.20855e+08	1.08323e+08	1.2654e+08
Q14BH8	Cacna2d1 protein OS=Mus musculus OX=10090 GN=Cacna2d1 PE=2 SV=1	35	31	577	30	1	1086	122.6	5.25	1215.16	31	1	High	High	High	High	High	High	High	High	High	High	High	High	1.42442e+08	1.4589e+08	1.46552e+08	1.49367e+08	1.46039e+08	1.46125e+08	1.52208e+08	1.41875e+08	1.42631e+08	1.37045e+08	1.3655e+08	1.37613e+08
Q9JME5	AP-3 complex subunit beta-2 OS=Mus musculus OX=10090 GN=Ap3b2 PE=1 SV=2	41	37	676	34	1	1082	119.1	5.63	1211.45	37	3	High	High	High	High	High	High	High	High	High	High	High	High	1.43895e+08	1.40468e+08	1.43038e+08	1.43751e+08	1.39282e+08	1.40336e+08	1.43522e+08	1.43603e+08	1.37497e+08	1.35137e+08	1.31475e+08	1.41607e+08
Q69ZX3	MKIAA0866 protein (Fragment) OS=Mus musculus OX=10090 GN=Myh11 PE=2 SV=1	25	45	603	28	1	1984	228.1	5.45	1210.49	45	0	High	High	High	High	High	High	High	High	High	High	High	High	3.23446e+07	2.47169e+07	2.67361e+07	2.03578e+07	4.30787e+07	3.27459e+07	2.3774e+07	2.30963e+07	2.79318e+07	4.28703e+07	3.50081e+07	2.63032e+07
P19246	Neurofilament heavy polypeptide OS=Mus musculus OX=10090 GN=Nefh PE=1 SV=3	31	32	570	28	1	1090	116.9	5.81	1209.19	32	2	High	High	High	High	High	High	High	High	High	High	High	High	1.42822e+08	1.44772e+08	1.50363e+08	1.63373e+08	1.37073e+08	1.54891e+08	1.41996e+08	1.4425e+08	1.77374e+08	1.70998e+08	1.88411e+08	1.86037e+08
Q8BG39	Synaptic vesicle glycoprotein 2B OS=Mus musculus OX=10090 GN=Sv2b PE=1 SV=1	22	14	618	12	1	683	77.4	5.57	1202.38	14	2	High	High	High	High	High	High	High	High	High	High	High	High	3.7933e+08	3.34376e+08	3.53354e+08	3.58692e+08	3.58908e+08	3.75182e+08	3.6213e+08	3.62991e+08	3.42061e+08	3.2181e+08	3.30281e+08	3.46691e+08
Q3UFJ3	Pyruvate dehydrogenase E1 component subunit alpha OS=Mus musculus OX=10090 GN=Pdha1 PE=1 SV=1	59	23	689	22	1	390	43.2	8.19	1201.61	23	1	High	High	High	High	High	High	High	High	High	High	High	High	6.78129e+08	7.30093e+08	6.86214e+08	7.44433e+08	7.1851e+08	7.07359e+08	7.10608e+08	7.59371e+08	7.5207e+08	7.23398e+08	6.83994e+08	6.79255e+08
Q9QXY6	EH domain-containing protein 3 OS=Mus musculus OX=10090 GN=Ehd3 PE=1 SV=2	45	22	578	14	1	535	60.8	6.46	1200.09	22	2	High	High	High	High	High	High	High	High	High	High	High	High	1.07898e+08	1.12547e+08	1.04082e+08	1.1351e+08	1.22152e+08	1.10796e+08	1.10788e+08	1.12939e+08	1.07836e+08	1.12171e+08	1.1506e+08	1.16039e+08
Q3TRJ1	Vacuolar protein sorting-associated protein 35 OS=Mus musculus OX=10090 GN=Vps35 PE=1 SV=1	37	26	568	26	1	796	91.7	5.44	1199.42	26	0	High	High	High	High	High	High	High	High	High	High	High	High	2.47075e+08	2.33718e+08	2.45703e+08	2.58023e+08	2.46544e+08	2.54475e+08	2.60019e+08	2.31016e+08	2.46771e+08	2.599e+08	2.47226e+08	2.61887e+08
P50518	V-type proton ATPase subunit E 1 OS=Mus musculus OX=10090 GN=Atp6v1e1 PE=1 SV=2	47	15	595	15	1	226	26.1	8.43	1197.13	15	0	High	High	High	High	High	High	High	High	High	High	High	High	3.58513e+08	3.62388e+08	3.24263e+08	3.6741e+08	3.60114e+08	3.44599e+08	3.68472e+08	3.95012e+08	3.62666e+08	3.79018e+08	3.77152e+08	3.96713e+08
Q8BKX1	Brain-specific angiogenesis inhibitor 1-associated protein 2 OS=Mus musculus OX=10090 GN=Baiap2 PE=1 SV=2	58	28	600	28	1	535	59.2	9.04	1195.37	28	0	High	High	High	High	High	High	High	High	High	High	High	High	1.83622e+08	1.45322e+08	1.94289e+08	1.96787e+08	1.54445e+08	1.77159e+08	1.58851e+08	1.48279e+08	1.45573e+08	1.25873e+08	1.47657e+08	1.46007e+08
A0A087WP80	Limbic system-associated membrane protein OS=Mus musculus OX=10090 GN=Lsamp PE=1 SV=1	37	12	523	11	1	355	39.3	6.1	1190.94	12	0	High	High	High	High	High	High	High	High	High	High	High	High	1.4727e+08	1.57568e+08	1.26195e+08	1.25293e+08	1.3565e+08	1.36159e+08	1.31273e+08	1.36115e+08	1.43628e+08	1.28553e+08	1.56149e+08	1.58266e+08
Q7TQI3	Ubiquitin thioesterase OTUB1 OS=Mus musculus OX=10090 GN=Otub1 PE=1 SV=2	57	12	533	12	1	271	31.3	4.94	1190.6	12	0	High	High	High	High	High	High	High	High	High	High	High	High	1.77224e+08	1.81155e+08	1.76815e+08	1.83854e+08	1.85753e+08	1.71419e+08	1.90422e+08	1.85851e+08	1.82588e+08	1.90928e+08	1.77724e+08	2.15701e+08
Q60805	Tyrosine-protein kinase Mer OS=Mus musculus OX=10090 GN=Mertk PE=1 SV=1	57	15	500	2	1	309	35.6	5.54	1181	15	0	High	High	High	High	High	High	High	High	High	High	High	High	1.8566e+07	2.15074e+07	1.25421e+07	2.03e+07	2.40404e+07	1.73148e+07	2.15104e+07	2.72266e+07	2.08618e+07	2.64981e+07	2.60389e+07	2.59222e+07
Q60737	Casein kinase II subunit alpha OS=Mus musculus OX=10090 GN=Csnk2a1 PE=1 SV=2	49	17	534	16	1	391	45.1	7.74	1180.04	17	1	High	High	High	High	High	High	High	High	High	High	High	High	9.10961e+07	9.74333e+07	9.27311e+07	1.01853e+08	9.69827e+07	9.22951e+07	1.02078e+08	1.05323e+08	9.98021e+07	1.02338e+08	9.37125e+07	1.01519e+08
Q0PD65	RAB2, member RAS oncogene family OS=Mus musculus OX=10090 GN=Rab2a PE=1 SV=1	67	14	499	7	1	212	23.5	6.54	1169.61	14	5	High	High	High	High	High	High	High	High	High	High	High	High	1.70962e+08	1.88491e+08	1.65753e+08	1.96591e+08	1.96534e+08	1.88059e+08	2.12361e+08	1.92842e+08	1.90101e+08	2.10941e+08	1.98352e+08	2.01815e+08
E9PUC5	PH and SEC7 domain-containing protein 3 OS=Mus musculus OX=10090 GN=Psd3 PE=1 SV=1	55	23	576	2	1	376	42.3	9.6	1168.14	23	0	High	High	High	High	High	High	High	High	High	High	High	High	2.36813e+07	1.48109e+07	1.62622e+07	1.67863e+07	1.11475e+07	1.45416e+07	1.50075e+07	1.54968e+07	1.13989e+07	1.27157e+07	1.15502e+07	1.10834e+07
E9QNN1	ATP-dependent RNA helicase A OS=Mus musculus OX=10090 GN=Dhx9 PE=1 SV=1	27	32	622	32	1	1384	149.6	6.83	1166.96	32	0	High	High	High	High	High	High	High	High	High	High	High	High	1.22863e+08	1.35632e+08	8.45791e+07	1.4037e+08	1.39307e+08	1.31385e+08	1.3748e+08	1.37314e+08	1.36149e+08	1.33621e+08	1.33829e+08	1.33064e+08
Q3TJS0	Uncharacterized protein OS=Mus musculus OX=10090 GN=Flot1 PE=2 SV=1	60	22	496	21	1	428	47.5	7.15	1162.93	22	1	High	High	High	High	High	High	High	High	High	High	High	High	1.45782e+08	1.65645e+08	1.61697e+08	1.7181e+08	1.65628e+08	1.54589e+08	1.60373e+08	1.53873e+08	1.57806e+08	1.6289e+08	1.60118e+08	1.4265e+08
P99029	Peroxiredoxin-5, mitochondrial OS=Mus musculus OX=10090 GN=Prdx5 PE=1 SV=2	61	14	585	14	1	210	21.9	8.85	1162.11	14	0	High	High	High	High	High	High	High	High	High	High	High	High	4.43506e+08	4.88308e+08	4.91441e+08	5.3871e+08	4.9008e+08	4.80072e+08	4.88483e+08	4.95825e+08	4.95224e+08	5.02921e+08	4.76889e+08	4.32386e+08
A0A1D5RM83	IQ motif and SEC7 domain-containing protein 1 OS=Mus musculus OX=10090 GN=Iqsec1 PE=1 SV=1	32	31	601	26	1	1051	117.9	7.68	1157.83	31	0	High	High	High	High	High	High	High	High	High	High	High	High	1.12572e+08	8.74705e+07	9.3476e+07	9.40407e+07	8.82653e+07	9.84021e+07	9.06327e+07	9.05459e+07	8.71211e+07	8.46894e+07	8.3509e+07	9.66652e+07
P60879	Synaptosomal-associated protein 25 OS=Mus musculus OX=10090 GN=Snap25 PE=1 SV=1	66	15	483	15	1	206	23.3	4.77	1157.43	15	0	High	High	High	High	High	High	High	High	High	High	High	High	8.4124e+08	7.80591e+08	8.19547e+08	6.59375e+08	8.33695e+08	8.30229e+08	8.10642e+08	7.99023e+08	7.82082e+08	8.01865e+08	7.69742e+08	8.24425e+08
Q80YA9	Connector enhancer of kinase suppressor of ras 2 OS=Mus musculus OX=10090 GN=Cnksr2 PE=1 SV=1	35	26	506	26	1	1032	117.3	6.79	1157.24	26	0	High	High	High	High	High	High	High	High	High	High	High	High	8.01905e+07	8.41644e+07	8.34857e+07	8.50176e+07	8.10976e+07	7.94328e+07	7.8714e+07	8.13276e+07	7.52013e+07	7.66809e+07	8.17729e+07	8.18917e+07
Q4W4C9	Neural visinin-like type 1 protein OS=Mus musculus OX=10090 GN=Vsnl1 PE=1 SV=1	77	15	759	11	1	191	22.1	5.15	1154.79	15	4	High	High	High	High	High	High	High	High	High	High	High	High	5.28601e+08	5.41212e+08	5.33468e+08	5.07627e+08	5.91989e+08	5.50395e+08	5.61453e+08	5.19855e+08	5.42657e+08	5.83634e+08	5.16275e+08	6.0981e+08
Q58E70	Tpm3 protein OS=Mus musculus OX=10090 GN=Tpm3 PE=2 SV=1	55	22	621	4	1	248	29	4.78	1151.07	22	1	High	High	High	High	High	High	High	High	High	High	High	High	6.37299e+07	5.64581e+07	5.65623e+07	5.43873e+07	5.43433e+07	5.6363e+07	5.41222e+07	5.05783e+07	5.05441e+07	4.85288e+07	5.51016e+07	5.52526e+07
Q8BWF0	Succinate-semialdehyde dehydrogenase, mitochondrial OS=Mus musculus OX=10090 GN=Aldh5a1 PE=1 SV=1	41	20	562	20	1	523	55.9	8.25	1148.18	20	0	High	High	High	High	High	High	High	High	High	High	High	High	2.33265e+08	2.19122e+08	2.20498e+08	2.20131e+08	2.35802e+08	2.34934e+08	2.39175e+08	2.30379e+08	2.42557e+08	2.32656e+08	2.24075e+08	2.31744e+08
P84084	ADP-ribosylation factor 5 OS=Mus musculus OX=10090 GN=Arf5 PE=1 SV=2	64	11	490	6	1	180	20.5	6.79	1145.63	11	6	High	High	High	High	High	High	High	High	High	High	High	High	3.94458e+08	4.23688e+08	3.70176e+08	4.83002e+08	4.53784e+08	3.93252e+08	5.4721e+08	5.10239e+08	4.79651e+08	5.47505e+08	4.68261e+08	4.90145e+08
Q64514	Tripeptidyl-peptidase 2 OS=Mus musculus OX=10090 GN=Tpp2 PE=1 SV=3	37	41	759	41	1	1262	139.8	6.58	1143.16	41	0	High	High	High	High	High	High	High	High	High	High	High	High	1.27747e+08	1.27274e+08	1.324e+08	1.36983e+08	1.27433e+08	1.30015e+08	1.35986e+08	1.31296e+08	1.35281e+08	1.27496e+08	1.32729e+08	1.24682e+08
P84075	Neuron-specific calcium-binding protein hippocalcin OS=Mus musculus OX=10090 GN=Hpca PE=1 SV=2	60	13	610	5	1	193	22.4	4.97	1142.74	13	1	High	High	High	High	High	High	High	High	High	High	High	High	2.70555e+08	2.79706e+08	3.11596e+08	2.87298e+08	2.68191e+08	2.5657e+08	2.67172e+08	3.01805e+08	2.71034e+08	2.8569e+08	2.89178e+08	3.0312e+08
Q3UHT7	ERC protein 2 OS=Mus musculus OX=10090 GN=Erc2 PE=1 SV=1	30	32	643	23	1	977	113	7.09	1138.1	32	8	High	High	High	High	High	High	High	High	High	High	High	High	1.66314e+08	1.48737e+08	1.70455e+08	1.54343e+08	1.48345e+08	1.47731e+08	1.58708e+08	1.49319e+08	1.42711e+08	1.19161e+08	1.46711e+08	1.43357e+08
Q9EQF6	Dihydropyrimidinase-related protein 5 OS=Mus musculus OX=10090 GN=Dpysl5 PE=1 SV=1	51	25	557	25	1	564	61.5	7.09	1136.33	25	0	High	High	High	High	High	High	High	High	High	High	High	High	1.95313e+08	1.92683e+08	2.08394e+08	1.94292e+08	1.96886e+08	1.96368e+08	1.92545e+08	1.99352e+08	1.95417e+08	1.96656e+08	1.95239e+08	1.96928e+08
Q9Z2Y3	Homer protein homolog 1 OS=Mus musculus OX=10090 GN=Homer1 PE=1 SV=2	63	23	515	22	1	366	41.4	5.53	1132.52	23	1	High	High	High	High	High	High	High	High	High	High	High	High	1.98287e+08	1.94422e+08	1.97322e+08	1.94808e+08	1.98749e+08	1.92483e+08	1.87851e+08	1.97704e+08	1.77544e+08	1.74315e+08	1.88088e+08	1.81562e+08
P19783	Cytochrome c oxidase subunit 4 isoform 1, mitochondrial OS=Mus musculus OX=10090 GN=Cox4i1 PE=1 SV=2	60	12	598	12	1	169	19.5	9.23	1128.15	12	0	High	High	High	High	High	High	High	High	High	High	High	High	6.71376e+08	6.61393e+08	6.18246e+08	6.38316e+08	6.53158e+08	6.35481e+08	6.31771e+08	6.34241e+08	6.20364e+08	6.31017e+08	5.85556e+08	5.98547e+08
Q3TU85	Heat shock protein 1B OS=Mus musculus OX=10090 GN=Hspa1b PE=1 SV=1	46	23	482	1	1	641	70	5.72	1126.97	23	18	Peak Found	Peak Found	Peak Found	High	High	Peak Found	High	High	High	High	High	Peak Found	4.7185e+07	6.14815e+07	5.24657e+07	6.26301e+07	5.98214e+07	5.65898e+07	6.13745e+07	5.9704e+07	5.51278e+07	6.55692e+07	6.31018e+07	5.62647e+07
D3Z6I8	Tropomyosin alpha-3 chain OS=Mus musculus OX=10090 GN=Tpm3 PE=1 SV=1	66	25	597	6	1	247	28.7	4.79	1126.4	25	17	High	High	High	High	High	High	High	High	High	High	High	High	5.00095e+08	4.94053e+08	4.61637e+08	4.58385e+08	5.26759e+08	4.90934e+08	4.72348e+08	4.77871e+08	4.60658e+08	4.89485e+08	4.96107e+08	5.2334e+08
A0A0G2JGS4	Calcium/calmodulin-dependent protein kinase type II subunit delta OS=Mus musculus OX=10090 GN=Camk2d PE=1 SV=1	36	18	654	10	1	533	60	7.27	1121.05	18	0	High	High	High	High	High	High	High	High	High	High	High	High	7.09605e+07	6.59194e+07	7.58955e+07	6.68104e+07	6.90319e+07	8.1508e+07	8.12653e+07	6.87297e+07	7.14696e+07	7.13462e+07	6.53742e+07	6.76859e+07
O54991	Contactin-associated protein 1 OS=Mus musculus OX=10090 GN=Cntnap1 PE=1 SV=2	25	30	595	30	1	1385	156.2	7.06	1119.55	30	0	High	High	High	High	High	High	High	High	High	High	High	High	1.14142e+08	1.15688e+08	1.22747e+08	1.23261e+08	1.149e+08	1.21302e+08	1.26201e+08	1.2783e+08	1.36477e+08	1.28411e+08	1.31394e+08	1.28423e+08
Q9DC69	NADH dehydrogenase [ubiquinone] 1 alpha subcomplex subunit 9, mitochondrial OS=Mus musculus OX=10090 GN=Ndufa9 PE=1 SV=2	49	18	599	18	1	377	42.5	9.74	1118.59	18	0	High	High	High	High	High	High	High	High	High	High	High	High	2.24702e+08	2.45225e+08	2.28814e+08	2.39289e+08	2.25558e+08	2.17842e+08	2.4709e+08	2.37029e+08	2.45296e+08	2.5133e+08	2.2363e+08	2.21954e+08
Q9R1Q8	Transgelin-3 OS=Mus musculus OX=10090 GN=Tagln3 PE=1 SV=1	79	15	535	12	1	199	22.5	7.33	1113.06	15	3	High	High	High	High	High	High	High	High	High	High	High	High	1.65148e+08	1.69057e+08	1.76524e+08	1.7638e+08	1.7741e+08	1.60478e+08	1.81676e+08	1.89588e+08	1.61185e+08	1.78641e+08	1.63831e+08	1.74884e+08
Q3TXV1	26S proteasome non-ATPase regulatory subunit 2 OS=Mus musculus OX=10090 GN=Psmd2 PE=2 SV=1	42	32	557	32	1	908	100.1	5.2	1112.08	32	0	High	High	High	High	High	High	High	High	High	High	High	High	1.1855e+08	1.14528e+08	1.23394e+08	1.16757e+08	1.14782e+08	1.25474e+08	1.1437e+08	1.18003e+08	1.16986e+08	1.12617e+08	1.14412e+08	1.12484e+08
B0V2N1	Receptor-type tyrosine-protein phosphatase S OS=Mus musculus OX=10090 GN=Ptprs PE=1 SV=1	27	37	489	26	1	1907	211.8	7.23	1111.71	37	11	High	High	High	High	High	High	High	High	High	High	High	High	8.27959e+07	9.10999e+07	8.74645e+07	8.82739e+07	9.30045e+07	8.9613e+07	9.81472e+07	9.72828e+07	8.63736e+07	9.17551e+07	8.98031e+07	8.91658e+07
P47757	F-actin-capping protein subunit beta OS=Mus musculus OX=10090 GN=Capzb PE=1 SV=3	52	16	483	1	1	277	31.3	5.74	1111.51	16	0	Peak Found	Peak Found	High	Peak Found	High	Peak Found	Peak Found	Peak Found	Peak Found	Peak Found	Peak Found	Peak Found	1.31862e+06	749854	1.43885e+06	1.22711e+06	1.73943e+06	1.42427e+06	1.05964e+06	1.00895e+06	1.00281e+06	659774	780620	1.01825e+06
Q8BSL7	ADP-ribosylation factor 2 OS=Mus musculus OX=10090 GN=Arf2 PE=1 SV=2	59	9	480	5	1	181	20.7	6.58	1110.29	9	0	High	High	High	High	High	High	High	High	High	High	High	High	6.46685e+08	5.87163e+08	5.81472e+08	5.71199e+08	6.02142e+08	6.08461e+08	6.39069e+08	5.96912e+08	6.07124e+08	5.9205e+08	5.93068e+08	5.98152e+08
Q3UPX0	Crystallin, mu OS=Mus musculus OX=10090 GN=Crym PE=1 SV=1	42	12	528	12	1	313	33.5	5.67	1104.49	12	0	High	High	High	High	High	High	High	High	High	High	High	High	6.33218e+08	6.4349e+08	5.88448e+08	7.03637e+08	7.23738e+08	6.46037e+08	6.70958e+08	6.75515e+08	6.75193e+08	6.51471e+08	6.89302e+08	6.55203e+08
A0A1D5RMH7	PH and SEC7 domain-containing protein 3 OS=Mus musculus OX=10090 GN=Psd3 PE=1 SV=1	19	26	555	5	1	1289	141.9	6.68	1102.89	26	22	Peak Found	High	Peak Found	High	Peak Found	High	High	High	Peak Found	Peak Found	High	Peak Found	1.97618e+08	1.95231e+08	1.91579e+08	2.00005e+08	2.04712e+08	2.00093e+08	1.94823e+08	1.91219e+08	1.75801e+08	1.7656e+08	1.75847e+08	1.93226e+08
Q3UZG3	Uncharacterized protein OS=Mus musculus OX=10090 GN=Hnrnpa3 PE=2 SV=1	39	17	633	4	1	379	39.7	9.1	1099.81	17	10	High	High	High	High	High	High	High	High	High	High	High	High	3.36228e+08	3.53247e+08	3.49678e+08	3.40526e+08	3.58188e+08	3.45161e+08	3.41821e+08	3.58443e+08	3.39617e+08	3.31814e+08	3.49772e+08	3.42919e+08
B9EIC7	MCG3853 OS=Mus musculus OX=10090 GN=Phyhip PE=1 SV=1	39	15	589	12	1	330	37.5	7.01	1097.82	15	0	High	High	High	High	High	High	High	High	High	High	High	High	1.56554e+08	1.78031e+08	1.59996e+08	1.63998e+08	1.5683e+08	1.50202e+08	1.64427e+08	1.69685e+08	1.53058e+08	1.67841e+08	1.56583e+08	1.45945e+08
Q8CAA7	Glucose 1,6-bisphosphate synthase OS=Mus musculus OX=10090 GN=Pgm2l1 PE=1 SV=1	46	30	632	30	1	621	70.2	6.49	1096.38	30	0	High	High	High	High	High	High	High	High	High	High	High	High	1.21849e+08	1.22052e+08	1.28872e+08	1.24751e+08	1.2234e+08	1.26605e+08	1.30224e+08	1.33066e+08	1.25812e+08	1.19576e+08	1.2044e+08	1.17307e+08
P17879	Heat shock 70 kDa protein 1B OS=Mus musculus OX=10090 GN=Hspa1b PE=1 SV=3	46	23	468	1	1	642	70.1	5.72	1089.81	23	0	Peak Found	Peak Found	Peak Found	Peak Found	Peak Found	Peak Found	Peak Found	Peak Found	Peak Found	Peak Found	High	Peak Found	393700	473773	257457	402363	628710	477307	350256	390223	618816	673386	687699	639242
P80316	T-complex protein 1 subunit epsilon OS=Mus musculus OX=10090 GN=Cct5 PE=1 SV=1	47	24	598	23	1	541	59.6	6.02	1089.61	24	1	High	High	High	High	High	High	High	High	High	High	High	High	1.76245e+08	1.59417e+08	1.68364e+08	1.57381e+08	1.59731e+08	1.65479e+08	1.58699e+08	1.66492e+08	1.54546e+08	1.52939e+08	1.63614e+08	1.63395e+08
Q5SW88	RAB1A, member RAS oncogene family OS=Mus musculus OX=10090 GN=Rab1a PE=1 SV=1	81	14	548	6	1	202	22.4	6.21	1083.87	14	7	High	High	High	High	High	High	High	High	High	High	High	High	2.92078e+08	2.92987e+08	2.93862e+08	2.98171e+08	3.04221e+08	2.92485e+08	3.05398e+08	2.98278e+08	2.86219e+08	3.20742e+08	2.91523e+08	2.94512e+08
Q8BMF4	Dihydrolipoyllysine-residue acetyltransferase component of pyruvate dehydrogenase complex, mitochondrial OS=Mus musculus OX=10090 GN=Dlat PE=1 SV=2	37	19	599	19	1	642	67.9	8.57	1082.73	19	0	High	High	High	High	High	High	High	High	High	High	High	High	4.47689e+08	4.69434e+08	4.34341e+08	5.04322e+08	4.93473e+08	4.5826e+08	4.78817e+08	4.81128e+08	4.86416e+08	4.99324e+08	4.79725e+08	4.72635e+08
A0A0R4J083	Long-chain-specific acyl-CoA dehydrogenase, mitochondrial OS=Mus musculus OX=10090 GN=Acadl PE=1 SV=1	41	16	476	16	1	430	47.9	8.15	1081.58	16	0	High	High	High	High	High	High	High	High	High	High	High	High	1.21979e+08	1.20066e+08	1.01332e+08	1.15488e+08	1.23078e+08	1.16047e+08	1.16342e+08	1.15869e+08	1.32188e+08	1.37303e+08	1.25399e+08	1.22295e+08
Q3TPZ5	Dynactin 2 OS=Mus musculus OX=10090 GN=Dctn2 PE=1 SV=1	50	15	457	15	1	402	44.1	5.26	1075.05	15	0	High	High	High	High	High	High	High	High	High	High	High	High	1.46322e+08	1.55536e+08	1.49782e+08	1.62816e+08	1.66538e+08	1.62732e+08	1.66239e+08	1.61999e+08	1.58016e+08	1.57944e+08	1.65135e+08	1.69573e+08
A0A0J9YTW6	Sodium channel protein OS=Mus musculus OX=10090 GN=Scn2a PE=1 SV=1	20	37	598	26	1	2006	227.8	5.64	1073.05	37	11	High	High	High	High	High	High	High	High	High	High	High	High	1.30375e+08	1.24692e+08	1.30768e+08	1.31613e+08	1.33673e+08	1.30147e+08	1.32795e+08	1.29386e+08	1.34806e+08	1.33568e+08	1.37036e+08	1.33934e+08
Q64487	Receptor-type tyrosine-protein phosphatase delta OS=Mus musculus OX=10090 GN=Ptprd PE=1 SV=3	22	32	472	18	1	1912	214.3	6.55	1072.22	32	4	High	High	High	High	High	High	High	High	High	High	High	High	3.33833e+07	3.55761e+07	3.56312e+07	3.78985e+07	3.77308e+07	3.79187e+07	3.77582e+07	3.94807e+07	3.76815e+07	3.56967e+07	3.78632e+07	3.76394e+07
Q3V0Z8	Uncharacterized protein (Fragment) OS=Mus musculus OX=10090 GN=Ddx5 PE=2 SV=1	37	26	602	17	1	690	76.7	8.6	1071.35	26	9	High	High	High	High	High	High	High	High	High	High	High	High	1.82318e+08	1.92601e+08	1.85763e+08	1.89702e+08	1.83222e+08	1.96653e+08	1.90023e+08	1.88352e+08	1.8612e+08	1.79158e+08	1.89468e+08	1.83752e+08
Q8CGY8	UDP-N-acetylglucosamine--peptide N-acetylglucosaminyltransferase 110 kDa subunit OS=Mus musculus OX=10090 GN=Ogt PE=1 SV=2	39	33	560	33	1	1046	116.9	6.7	1070.27	33	0	High	High	High	High	High	High	High	High	High	High	High	High	1.00678e+08	9.77174e+07	1.02945e+08	1.06202e+08	1.03216e+08	9.82812e+07	1.01019e+08	1.00526e+08	9.83416e+07	9.43459e+07	9.45907e+07	9.69971e+07
A2AGT5	Cytoskeleton-associated protein 5 OS=Mus musculus OX=10090 GN=Ckap5 PE=1 SV=1	28	51	650	51	1	2032	225.5	7.96	1070.19	51	0	High	High	High	High	High	High	High	High	High	High	High	High	8.99149e+07	1.19825e+08	1.05394e+08	1.25945e+08	1.06264e+08	1.0542e+08	1.06473e+08	1.07636e+08	1.20914e+08	1.07594e+08	1.06654e+08	1.0768e+08
Q9CQB4	Cytochrome b-c1 complex subunit 7 OS=Mus musculus OX=10090 GN=Uqcrb PE=1 SV=1	50	8	506	8	1	111	13.6	9.11	1069.5	8	0	High	High	High	High	High	High	High	High	High	High	High	High	2.24515e+08	2.36692e+08	2.26238e+08	2.64416e+08	2.89918e+08	2.4903e+08	2.51668e+08	2.33287e+08	2.52526e+08	2.71433e+08	2.39513e+08	2.51548e+08
E9QAD8	IQ motif and SEC7 domain-containing protein 2 OS=Mus musculus OX=10090 GN=Iqsec2 PE=1 SV=1	27	34	547	29	1	1488	162.7	8.56	1063.07	34	5	High	High	High	High	High	High	High	High	High	High	High	High	1.66771e+08	1.27027e+08	1.29647e+08	2.00928e+08	1.11329e+08	1.09033e+08	1.0504e+08	1.27072e+08	1.07173e+08	9.53369e+07	1.01498e+08	1.07031e+08
P62715	Serine/threonine-protein phosphatase 2A catalytic subunit beta isoform OS=Mus musculus OX=10090 GN=Ppp2cb PE=1 SV=1	57	15	458	2	1	309	35.6	5.43	1060.37	15	13	High	High	High	High	Peak Found	Peak Found	High	High	High	High	High	High	1.72201e+08	2.05297e+08	1.72864e+08	1.87415e+08	2.04793e+08	1.91297e+08	2.0456e+08	2.05952e+08	2.03654e+08	2.12512e+08	2.05276e+08	2.01663e+08
E9Q0J5	Kinesin-like protein KIF21A OS=Mus musculus OX=10090 GN=Kif21a PE=1 SV=2	24	30	452	23	1	1672	186.5	6.47	1060.27	30	7	High	High	High	High	High	High	High	High	High	High	High	High	7.00875e+07	6.95952e+07	7.35995e+07	7.52715e+07	7.63411e+07	7.26206e+07	7.87861e+07	7.6231e+07	7.21213e+07	7.46672e+07	7.617e+07	7.71086e+07
Q7TMF3	NADH dehydrogenase [ubiquinone] 1 alpha subcomplex subunit 12 OS=Mus musculus OX=10090 GN=Ndufa12 PE=1 SV=2	77	12	402	12	1	145	17.1	9.36	1058.44	12	0	High	High	High	High	High	High	High	High	High	High	High	High	7.13063e+07	7.3433e+07	7.03724e+07	7.39959e+07	6.62393e+07	6.603e+07	7.14328e+07	7.64172e+07	7.58948e+07	7.48623e+07	7.05368e+07	7.50063e+07
Q8CGC7	Bifunctional glutamate/proline--tRNA ligase OS=Mus musculus OX=10090 GN=Eprs PE=1 SV=4	35	39	560	39	1	1512	170	7.66	1054.83	39	0	High	High	High	High	High	High	High	High	High	High	High	High	6.39977e+08	6.22957e+08	6.95634e+08	6.05855e+08	6.56785e+08	6.5532e+08	6.46226e+08	6.09663e+08	6.59723e+08	6.2081e+08	6.26608e+08	7.07609e+08
E9Q3M9	RIKEN cDNA 2010300C02 gene OS=Mus musculus OX=10090 GN=2010300C02Rik PE=1 SV=1	38	31	528	10	1	1175	125.8	7.37	1051.2	31	20	High	High	High	High	High	High	High	High	High	High	High	High	1.75631e+09	1.73127e+09	2.10804e+09	1.77686e+09	1.8006e+09	1.96883e+09	1.7122e+09	1.81297e+09	1.82461e+09	1.67468e+09	1.59285e+09	1.50231e+09
Q3TVM2	Uncharacterized protein OS=Mus musculus OX=10090 GN=Aldh2 PE=2 SV=1	48	20	528	18	1	519	56.6	7.36	1048.21	20	2	High	High	High	High	High	High	High	High	High	High	High	High	1.70208e+08	1.66858e+08	1.49568e+08	1.69226e+08	1.58965e+08	1.68604e+08	1.48146e+08	1.62206e+08	1.91782e+08	1.98362e+08	1.85845e+08	1.63568e+08
A0A1B0GRV0	3'(2'),5'-bisphosphate nucleotidase 1 OS=Mus musculus OX=10090 GN=Bpnt1 PE=1 SV=1	50	14	391	3	1	323	35	5.82	1045.33	14	11	High	High	High	Peak Found	High	High	High	High	High	High	High	Peak Found	6.18524e+07	6.45355e+07	6.74496e+07	6.50079e+07	6.63756e+07	6.19268e+07	6.45618e+07	6.22891e+07	6.60353e+07	6.49453e+07	6.9281e+07	6.62125e+07
Q6P9K8	Caskin-1 OS=Mus musculus OX=10090 GN=Caskin1 PE=1 SV=2	36	35	527	35	1	1431	150.4	9.17	1045.06	35	0	High	High	High	High	High	High	High	High	High	High	High	High	1.05543e+08	9.87371e+07	9.69179e+07	9.47718e+07	1.01339e+08	1.01824e+08	9.79564e+07	9.76361e+07	9.62438e+07	1.04441e+08	9.88396e+07	9.53953e+07
Q60598	Src substrate cortactin OS=Mus musculus OX=10090 GN=Cttn PE=1 SV=2	39	24	556	24	1	546	61.2	5.4	1041.91	24	0	High	High	High	High	High	High	High	High	High	High	High	High	3.17022e+08	2.63535e+08	2.91394e+08	2.53533e+08	2.46162e+08	2.83578e+08	2.63346e+08	2.45741e+08	2.49687e+08	2.31942e+08	2.47803e+08	2.58195e+08
Q9DCT2	NADH dehydrogenase [ubiquinone] iron-sulfur protein 3, mitochondrial OS=Mus musculus OX=10090 GN=Ndufs3 PE=1 SV=2	38	9	441	9	1	263	30.1	7.17	1038.9	9	0	High	High	High	High	High	High	High	High	High	High	High	High	1.16883e+08	1.25153e+08	1.07619e+08	1.42768e+08	1.38627e+08	1.11506e+08	1.434e+08	1.52187e+08	1.32961e+08	1.61648e+08	1.40385e+08	1.45596e+08
Q8R1Q8	Cytoplasmic dynein 1 light intermediate chain 1 OS=Mus musculus OX=10090 GN=Dync1li1 PE=1 SV=1	47	22	577	21	1	523	56.6	6.42	1035.72	22	1	High	High	High	High	High	High	High	High	High	High	High	High	1.42295e+08	1.31203e+08	1.50061e+08	1.38805e+08	1.28229e+08	1.42595e+08	1.34799e+08	1.32246e+08	1.35027e+08	1.26535e+08	1.32169e+08	1.37194e+08
A0A1C7ZMY3	SH3 and multiple ankyrin repeat domains protein 2 OS=Mus musculus OX=10090 GN=Shank2 PE=1 SV=1	31	33	551	2	1	1255	134.5	5.78	1031.22	33	0	High	High	High	High	High	High	High	High	High	High	High	High	2.69107e+06	2.93971e+06	3.20497e+06	2.92919e+06	3.7768e+06	3.33162e+06	3.32706e+06	3.71998e+06	3.20173e+06	3.27052e+06	3.36351e+06	3.44055e+06
E9Q8N8	Anion exchange protein OS=Mus musculus OX=10090 GN=Slc4a4 PE=1 SV=1	23	21	581	3	1	1094	123	6.89	1030.35	21	20	High	High	High	High	High	High	High	High	High	High	High	High	1.27653e+08	1.255e+08	1.21053e+08	1.20804e+08	1.28107e+08	1.34837e+08	1.34206e+08	1.24019e+08	1.27435e+08	1.32348e+08	1.20858e+08	1.29309e+08
Q8C7C3	Uncharacterized protein OS=Mus musculus OX=10090 GN=Tpm3 PE=2 SV=1	52	19	497	1	1	248	28.9	4.75	1029.83	19	0	High	High	High	High	High	Peak Found	High	High	Peak Found	Peak Found	High	Peak Found	1.97122e+06	2.0062e+06	1.15546e+06	1.99145e+06	2.30784e+06	2.02904e+06	2.28907e+06	2.37871e+06	1.89082e+06	2.57833e+06	2.53317e+06	3.02807e+06
P97300	Neuroplastin OS=Mus musculus OX=10090 GN=Nptn PE=1 SV=3	35	14	602	14	1	397	44.3	7.74	1025.81	14	0	High	High	High	High	High	High	High	High	High	High	High	High	3.59471e+08	3.54364e+08	3.54416e+08	3.50362e+08	3.31993e+08	3.3003e+08	3.65982e+08	3.67135e+08	3.20333e+08	3.29771e+08	3.29517e+08	3.41584e+08
Q99LC3	NADH dehydrogenase [ubiquinone] 1 alpha subcomplex subunit 10, mitochondrial OS=Mus musculus OX=10090 GN=Ndufa10 PE=1 SV=1	39	17	476	17	1	355	40.6	7.78	1025.41	17	0	High	High	High	High	High	High	High	High	High	High	High	High	1.94574e+08	2.07762e+08	1.98251e+08	2.10424e+08	2.05789e+08	2.04365e+08	2.05973e+08	2.07815e+08	2.14288e+08	2.1201e+08	1.9438e+08	1.99201e+08
Q3UJW9	Uncharacterized protein OS=Mus musculus OX=10090 GN=Akr1a1 PE=2 SV=1	43	13	523	12	1	325	36.6	7.39	1024.48	13	1	High	High	High	High	High	High	High	High	High	High	High	High	7.73612e+07	8.2121e+07	7.59834e+07	8.61148e+07	7.6916e+07	7.88623e+07	7.96786e+07	7.46053e+07	8.24518e+07	7.86683e+07	8.35205e+07	8.03767e+07
P00920	Carbonic anhydrase 2 OS=Mus musculus OX=10090 GN=Ca2 PE=1 SV=4	63	11	452	11	1	260	29	7.01	1023.8	11	0	High	High	High	High	High	High	High	High	High	High	High	High	3.23515e+08	3.30959e+08	3.46387e+08	3.12318e+08	3.06475e+08	3.52554e+08	3.43082e+08	3.22468e+08	3.55744e+08	4.10383e+08	3.93683e+08	3.60047e+08
Q91X97	Neurocalcin-delta OS=Mus musculus OX=10090 GN=Ncald PE=1 SV=4	55	12	509	8	1	193	22.2	5.35	1021.13	12	0	High	High	High	High	High	High	High	High	High	High	High	High	1.25578e+08	1.44605e+08	1.25735e+08	1.42098e+08	1.41181e+08	1.3968e+08	1.45588e+08	1.38897e+08	1.31099e+08	1.46161e+08	1.41269e+08	1.50542e+08
Q5FWJ3	Vimentin OS=Mus musculus OX=10090 GN=Vim PE=1 SV=1	65	31	626	26	1	466	53.7	5.12	1020.1	31	2	High	High	High	High	High	High	High	High	High	High	High	High	2.1908e+08	2.13171e+08	1.82232e+08	1.88843e+08	2.39459e+08	2.29595e+08	2.05398e+08	1.87585e+08	2.59611e+08	3.54312e+08	3.23131e+08	2.44326e+08
Q62418	Drebrin-like protein OS=Mus musculus OX=10090 GN=Dbnl PE=1 SV=2	39	15	422	15	1	436	48.7	4.92	1018.42	15	0	High	High	High	High	High	High	High	High	High	High	High	High	9.17083e+07	8.38424e+07	8.14238e+07	8.71292e+07	9.856e+07	8.69079e+07	8.76826e+07	8.48736e+07	7.68404e+07	8.66143e+07	8.74484e+07	9.43026e+07
P29341	Polyadenylate-binding protein 1 OS=Mus musculus OX=10090 GN=Pabpc1 PE=1 SV=2	33	23	525	16	1	636	70.6	9.5	1018.01	23	7	High	High	High	High	High	High	High	High	High	High	High	High	1.12682e+08	1.23092e+08	1.12072e+08	1.23129e+08	1.15973e+08	1.12492e+08	1.1432e+08	1.19703e+08	1.166e+08	1.18416e+08	1.18639e+08	1.1328e+08
Q9DB20	ATP synthase subunit O, mitochondrial OS=Mus musculus OX=10090 GN=Atp5po PE=1 SV=1	56	11	474	11	1	213	23.3	9.99	1017.56	11	0	High	High	High	High	High	High	High	High	High	High	High	High	2.45985e+08	2.71155e+08	2.56288e+08	2.75321e+08	2.48723e+08	2.48749e+08	2.78565e+08	2.81408e+08	2.77259e+08	2.82256e+08	2.61197e+08	2.55439e+08
Q9CWS0	N(G),N(G)-dimethylarginine dimethylaminohydrolase 1 OS=Mus musculus OX=10090 GN=Ddah1 PE=1 SV=3	66	18	533	17	1	285	31.4	5.97	1017.38	18	1	High	High	High	High	High	High	High	High	High	High	High	High	1.58754e+08	1.56282e+08	1.5173e+08	1.65423e+08	1.55186e+08	1.50487e+08	1.56166e+08	1.69175e+08	1.59974e+08	1.57138e+08	1.5397e+08	1.62697e+08
Q61171	Peroxiredoxin-2 OS=Mus musculus OX=10090 GN=Prdx2 PE=1 SV=3	59	10	443	10	1	198	21.8	5.41	1016.11	10	0	High	High	High	High	High	High	High	High	High	High	High	High	3.10581e+08	3.08981e+08	2.80803e+08	3.34487e+08	3.08203e+08	2.91241e+08	3.22267e+08	3.25785e+08	3.1087e+08	3.71677e+08	3.45261e+08	3.21758e+08
G5E884	Non-specific serine/threonine protein kinase OS=Mus musculus OX=10090 GN=Pak1 PE=1 SV=1	48	22	468	11	1	544	60.6	5.86	1012.62	22	10	High	High	High	High	High	High	High	High	High	High	High	High	1.04988e+08	1.19888e+08	1.2059e+08	1.18026e+08	1.26818e+08	1.19399e+08	1.23089e+08	1.18147e+08	1.18525e+08	1.18272e+08	1.1229e+08	1.07568e+08
B2MWM9	Calreticulin OS=Mus musculus OX=10090 GN=Calr PE=1 SV=1	53	18	681	18	1	416	48	4.49	1011.38	18	0	High	High	High	High	High	High	High	High	High	High	High	High	2.94122e+08	2.57366e+08	2.92543e+08	2.86169e+08	2.94445e+08	2.85307e+08	2.6613e+08	2.7409e+08	2.98095e+08	3.07872e+08	2.78215e+08	2.8189e+08
B2RXY7	Carbonyl reductase 1 OS=Mus musculus OX=10090 GN=Cbr1 PE=1 SV=1	61	15	431	14	1	277	30.6	8.31	1011.2	15	1	High	High	High	High	High	High	High	High	High	High	High	High	1.05772e+08	1.16526e+08	1.11537e+08	1.21532e+08	1.12322e+08	1.13955e+08	1.17765e+08	1.15755e+08	1.14809e+08	1.21966e+08	1.1577e+08	1.06427e+08
Q9CPY7	Cytosol aminopeptidase OS=Mus musculus OX=10090 GN=Lap3 PE=1 SV=3	47	19	414	19	1	519	56.1	7.72	1011.15	19	0	High	High	High	High	High	High	High	High	High	High	High	High	6.48436e+07	6.50366e+07	6.23462e+07	6.9571e+07	6.98787e+07	6.7779e+07	7.02509e+07	7.37658e+07	7.40557e+07	7.70842e+07	7.06116e+07	7.27963e+07
P14733	Lamin-B1 OS=Mus musculus OX=10090 GN=Lmnb1 PE=1 SV=3	48	28	518	25	1	588	66.7	5.16	1009.84	28	1	High	High	High	High	High	High	High	High	High	High	High	High	1.06078e+08	1.0647e+08	1.18627e+08	1.10223e+08	1.18481e+08	1.15657e+08	1.09684e+08	1.14134e+08	1.1198e+08	1.17091e+08	1.12387e+08	1.08e+08
B0LAC8	ATPase H+ transporting lysosomal V1 subunit B2 (Fragment) OS=Mus musculus OX=10090 GN=Atp6v1b2 PE=2 SV=1	54	8	489	1	1	140	16.2	6.79	1009.39	8	0	Peak Found	Peak Found	High	Peak Found	Peak Found	Peak Found	Peak Found	High	Peak Found	Peak Found	Peak Found	Peak Found	1.14009e+06	1.44612e+06	1.31165e+06	1.47655e+06	1.38272e+06	1.2889e+06	1.22545e+06	1.36018e+06	1.19478e+06	1.20589e+06	1.35796e+06	949291
P48453	Serine/threonine-protein phosphatase 2B catalytic subunit beta isoform OS=Mus musculus OX=10090 GN=Ppp3cb PE=1 SV=2	40	18	540	11	1	525	59.1	5.91	1009.05	18	0	High	High	High	High	High	High	High	High	High	High	High	High	1.2373e+08	1.18047e+08	1.22725e+08	1.23085e+08	1.18483e+08	1.24063e+08	1.2248e+08	1.24981e+08	1.11044e+08	1.08542e+08	1.20535e+08	1.25189e+08
P10630	Eukaryotic initiation factor 4A-II OS=Mus musculus OX=10090 GN=Eif4a2 PE=1 SV=2	47	21	559	10	1	407	46.4	5.48	1007.66	21	13	High	High	High	High	High	High	High	High	High	High	High	High	2.16284e+08	2.16777e+08	2.18892e+08	2.25142e+08	2.19634e+08	2.12012e+08	2.25053e+08	2.21772e+08	2.12774e+08	2.22073e+08	2.08381e+08	2.04322e+08
G3UZJ2	Microtubule-associated protein (Fragment) OS=Mus musculus OX=10090 GN=Map2 PE=1 SV=8	62	16	458	1	1	240	25.6	11.09	1007.23	16	0	High	High	Not Found	High	High	Not Found	High	Not Found	Not Found	High	High	Not Found	6.4028e+06	6.93016e+06	NA	NA	NA	NA	NA	NA	NA	NA	NA	NA
Q80TZ3	Putative tyrosine-protein phosphatase auxilin OS=Mus musculus OX=10090 GN=Dnajc6 PE=1 SV=2	30	23	542	13	1	938	102.2	7.23	1006.05	23	7	High	High	High	High	High	High	High	High	High	High	High	High	1.49956e+08	1.22706e+08	1.28096e+08	1.24223e+08	1.25381e+08	1.28629e+08	1.23688e+08	1.26716e+08	1.25774e+08	1.21348e+08	1.17504e+08	1.17035e+08
Q3TCP5	Uncharacterized protein OS=Mus musculus OX=10090 GN=Ezr PE=2 SV=1	31	21	559	12	1	586	69.4	6.3	1005.03	21	1	High	High	High	High	High	High	High	High	High	High	High	High	1.10649e+08	1.17621e+08	1.11808e+08	1.04979e+08	1.0156e+08	1.13565e+08	1.01401e+08	9.77451e+07	1.28412e+08	1.3366e+08	1.28634e+08	1.16185e+08
P54071	Isocitrate dehydrogenase [NADP], mitochondrial OS=Mus musculus OX=10090 GN=Idh2 PE=1 SV=3	43	20	553	20	1	452	50.9	8.69	1004.7	20	0	High	High	High	High	High	High	High	High	High	High	High	High	1.66633e+08	1.74788e+08	1.61037e+08	1.75643e+08	1.68021e+08	1.74656e+08	1.70616e+08	1.67739e+08	3.39223e+08	2.08506e+08	1.90164e+08	1.79803e+08
Q921G7	Electron transfer flavoprotein-ubiquinone oxidoreductase, mitochondrial OS=Mus musculus OX=10090 GN=Etfdh PE=1 SV=1	37	21	526	21	1	616	68	7.58	1004.58	21	0	High	High	High	High	High	High	High	High	High	High	High	High	1.09905e+08	1.04977e+08	1.06204e+08	1.01683e+08	9.94062e+07	1.04817e+08	9.80293e+07	1.02542e+08	1.0891e+08	1.0231e+08	1.06791e+08	1.01414e+08
Q8BP47	Asparagine--tRNA ligase, cytoplasmic OS=Mus musculus OX=10090 GN=Nars PE=1 SV=2	35	17	481	17	1	559	64.2	5.86	1004.34	17	0	High	High	High	High	High	High	High	High	High	High	High	High	5.3859e+07	6.83513e+07	5.32012e+07	6.39252e+07	7.14746e+07	6.52185e+07	6.83544e+07	6.70777e+07	6.83246e+07	7.22381e+07	7.09586e+07	7.6119e+07
Q9Z0P4	Paralemmin-1 OS=Mus musculus OX=10090 GN=Palm PE=1 SV=1	51	18	418	1	1	383	41.6	4.84	1001.73	18	16	Peak Found	Peak Found	Peak Found	Peak Found	Peak Found	Peak Found	High	Peak Found	Peak Found	High	High	Peak Found	2.64004e+08	2.68314e+08	2.56399e+08	2.5146e+08	2.87177e+08	2.84343e+08	2.81235e+08	2.70517e+08	2.47246e+08	2.74076e+08	2.47458e+08	2.62519e+08
Q0PD66	RAB1B, member RAS oncogene family, isoform CRA_c OS=Mus musculus OX=10090 GN=Rab1b PE=1 SV=1	75	12	541	4	1	201	22.2	5.73	999.55	12	0	High	High	High	High	High	High	High	High	High	High	High	High	3.23384e+07	3.58597e+07	3.07044e+07	4.06802e+07	4.97335e+07	4.53693e+07	5.12023e+07	4.67533e+07	4.17444e+07	1.65387e+08	4.81265e+07	4.81197e+07
Q8BNW9	Kelch repeat and BTB domain-containing protein 11 OS=Mus musculus OX=10090 GN=Kbtbd11 PE=1 SV=3	33	16	411	16	1	633	67.9	5.39	998.63	16	0	High	High	High	High	High	High	High	High	High	High	High	High	6.85498e+07	7.40795e+07	7.49532e+07	7.89497e+07	7.23847e+07	7.03844e+07	7.66927e+07	7.52046e+07	7.14747e+07	7.28577e+07	7.58529e+07	7.32759e+07
Q66JR7	Pgm2 protein (Fragment) OS=Mus musculus OX=10090 GN=Pgm1 PE=2 SV=1	46	25	550	25	1	590	64.1	6.76	996.57	25	0	High	High	High	High	High	High	High	High	High	High	High	High	1.99336e+08	1.90706e+08	2.0759e+08	1.98584e+08	2.07859e+08	2.12452e+08	2.08799e+08	1.91235e+08	2.08539e+08	1.88018e+08	1.79787e+08	1.92242e+08
Q3TE63	Peptidyl-prolyl cis-trans isomerase OS=Mus musculus OX=10090 GN=Ppia PE=2 SV=1	58	10	501	10	1	164	17.9	7.9	993.74	10	0	High	High	High	High	High	High	High	High	High	High	High	High	1.29289e+09	1.35377e+09	1.30433e+09	1.45119e+09	1.32406e+09	1.3355e+09	1.33581e+09	1.47075e+09	1.32511e+09	1.30455e+09	1.37476e+09	1.27742e+09
P61750	ADP-ribosylation factor 4 OS=Mus musculus OX=10090 GN=Arf4 PE=1 SV=2	54	8	380	3	1	180	20.4	7.14	989.42	8	0	High	High	High	High	High	High	High	High	High	High	High	High	2.88458e+07	2.92009e+07	2.73447e+07	2.63138e+07	2.57741e+07	2.73567e+07	2.54217e+07	2.38674e+07	2.7425e+07	2.57894e+07	2.32907e+07	2.13196e+07
S4R2H2	Ankyrin repeat and sterile alpha motif domain-containing protein 1B OS=Mus musculus OX=10090 GN=Anks1b PE=1 SV=1	32	17	525	3	1	511	57.8	7.61	987.99	17	13	High	High	High	High	High	High	High	High	High	High	High	High	1.42611e+08	1.28198e+08	1.28501e+08	1.31066e+08	1.26754e+08	1.33275e+08	1.34372e+08	1.36786e+08	1.29024e+08	1.1594e+08	1.34436e+08	1.34208e+08
G3X9V4	Glutamate receptor ionotropic, NMDA 2B OS=Mus musculus OX=10090 GN=Grin2b PE=1 SV=1	28	33	567	31	1	1482	165.9	6.87	986.03	33	1	High	High	High	High	High	High	High	High	High	High	High	High	1.12461e+08	1.1084e+08	1.19652e+08	1.10372e+08	1.12574e+08	1.0425e+08	1.11621e+08	1.06647e+08	1.08726e+08	1.04772e+08	1.057e+08	1.11373e+08
Q3UYM8	Uncharacterized protein OS=Mus musculus OX=10090 GN=Plp1 PE=2 SV=1	29	8	549	8	1	277	30.1	8.35	985.43	8	0	High	High	High	High	High	High	High	High	High	High	High	High	3.71961e+09	3.60293e+09	3.62408e+09	3.0014e+09	2.70368e+09	3.71261e+09	3.10527e+09	3.55997e+09	3.69268e+09	3.30203e+09	3.90266e+09	3.56115e+09
Q3TRX4	Uncharacterized protein OS=Mus musculus OX=10090 GN=Palm PE=2 SV=1	63	18	407	1	1	339	36.7	4.88	984.62	18	0	Not Found	Not Found	Not Found	Not Found	Not Found	Not Found	Not Found	Not Found	Not Found	Not Found	Not Found	Not Found	NA	NA	NA	NA	NA	NA	NA	NA	NA	NA	NA	NA
P48774	Glutathione S-transferase Mu 5 OS=Mus musculus OX=10090 GN=Gstm5 PE=1 SV=1	63	15	497	14	1	224	26.6	7.21	984.33	15	0	High	High	High	High	High	High	High	High	High	High	High	High	1.97368e+08	1.92769e+08	1.92327e+08	2.04383e+08	2.00477e+08	1.95899e+08	2.08962e+08	2.02509e+08	2.10336e+08	2.12311e+08	2.02389e+08	2.07548e+08
P11983	T-complex protein 1 subunit alpha OS=Mus musculus OX=10090 GN=Tcp1 PE=1 SV=3	54	25	567	25	1	556	60.4	6.16	983.63	25	0	High	High	High	High	High	High	High	High	High	High	High	High	1.91707e+08	2.09306e+08	2.32634e+08	2.2635e+08	2.12638e+08	2.2797e+08	2.31136e+08	2.14951e+08	2.25829e+08	2.29539e+08	2.22811e+08	2.22823e+08
P35700	Peroxiredoxin-1 OS=Mus musculus OX=10090 GN=Prdx1 PE=1 SV=1	61	12	573	10	1	199	22.2	8.12	982.06	12	2	High	High	High	High	High	High	High	High	High	High	High	High	4.71422e+08	4.8564e+08	5.28403e+08	4.87998e+08	4.75409e+08	4.89131e+08	4.64149e+08	4.68029e+08	5.18413e+08	4.78241e+08	4.68467e+08	4.40361e+08
E9Q6L9	Leucine-rich repeat-containing protein 7 OS=Mus musculus OX=10090 GN=Lrrc7 PE=1 SV=1	31	37	466	34	1	1542	172.6	6.74	981.32	37	3	High	High	High	High	High	High	High	High	High	High	High	High	8.0145e+07	8.39502e+07	8.33896e+07	8.42962e+07	8.3523e+07	7.87329e+07	8.06563e+07	7.60227e+07	7.95049e+07	8.06319e+07	8.00728e+07	7.95642e+07
Q9QUR6	Prolyl endopeptidase OS=Mus musculus OX=10090 GN=Prep PE=1 SV=1	49	28	496	28	1	710	80.7	5.73	980.72	28	0	High	High	High	High	High	High	High	High	High	High	High	High	3.83556e+07	4.1516e+07	3.81361e+07	4.30065e+07	4.77917e+07	4.21901e+07	4.82677e+07	4.36429e+07	4.69856e+07	5.31713e+07	4.74268e+07	5.03152e+07
A0A0A6YWG7	Rap guanine nucleotide exchange factor 2 OS=Mus musculus OX=10090 GN=Rapgef2 PE=1 SV=1	31	37	542	2	1	1644	184	6.64	980.58	37	34	Peak Found	High	High	High	High	High	High	High	High	High	High	High	6.53083e+07	7.51534e+07	6.13985e+07	8.03529e+07	7.39899e+07	6.19051e+07	7.37759e+07	7.5924e+07	6.48822e+07	7.40275e+07	6.57764e+07	6.94971e+07
Q80TL4	PHD finger protein 24 OS=Mus musculus OX=10090 GN=Phf24 PE=1 SV=2	47	16	448	16	1	400	45.2	5.77	978.09	16	0	High	High	High	High	High	High	High	High	High	High	High	High	1.07861e+08	8.27687e+07	8.52863e+07	8.13145e+07	9.26263e+07	8.71342e+07	8.37527e+07	7.75856e+07	7.9481e+07	8.53732e+07	8.58242e+07	9.50732e+07
Q3TXX4	Vesicular glutamate transporter 1 OS=Mus musculus OX=10090 GN=Slc17a7 PE=1 SV=2	19	11	428	8	1	560	61.6	7.34	977.82	11	2	High	High	High	High	High	High	High	High	High	High	High	High	3.20653e+08	2.7788e+08	2.72879e+08	2.62591e+08	2.68662e+08	2.74878e+08	2.64005e+08	2.57662e+08	2.58178e+08	2.44217e+08	2.65285e+08	2.75752e+08
P62137	Serine/threonine-protein phosphatase PP1-alpha catalytic subunit OS=Mus musculus OX=10090 GN=Ppp1ca PE=1 SV=1	49	14	457	3	1	330	37.5	6.33	975.82	14	0	High	High	High	High	High	High	High	High	High	High	High	High	4.50284e+07	5.07156e+07	4.982e+07	4.84918e+07	4.66665e+07	4.60397e+07	4.43229e+07	4.53144e+07	4.87984e+07	4.52536e+07	4.34501e+07	4.26332e+07
Q60902	Epidermal growth factor receptor substrate 15-like 1 OS=Mus musculus OX=10090 GN=Eps15l1 PE=1 SV=3	40	28	486	28	1	907	99.2	5.02	974.25	28	0	High	High	High	High	High	High	High	High	High	High	High	High	1.097e+08	1.01432e+08	1.04971e+08	1.08469e+08	1.1065e+08	1.08901e+08	1.00777e+08	1.01236e+08	1.0083e+08	1.02509e+08	1.05557e+08	1.06808e+08
Q6NZL0	Protein SOGA3 OS=Mus musculus OX=10090 GN=Soga3 PE=1 SV=2	29	28	494	28	1	945	103.4	6.14	969.03	28	0	High	High	High	High	High	High	High	High	High	High	High	High	1.39227e+08	1.23979e+08	1.44337e+08	1.25113e+08	1.33107e+08	1.43259e+08	1.23786e+08	1.37071e+08	1.18941e+08	1.1697e+08	1.20565e+08	1.26933e+08
Q91XH5	Sepiapterin reductase OS=Mus musculus OX=10090 GN=Spr PE=1 SV=1	72	16	390	16	1	262	27.9	6.21	967.4	16	0	High	High	High	High	High	High	High	High	High	High	High	High	5.959e+07	6.76374e+07	6.36218e+07	7.42656e+07	7.37206e+07	6.35393e+07	7.30635e+07	7.90208e+07	7.56295e+07	7.73773e+07	7.42748e+07	7.18417e+07
P10649	Glutathione S-transferase Mu 1 OS=Mus musculus OX=10090 GN=Gstm1 PE=1 SV=2	57	15	528	9	1	218	26	7.94	967.04	15	7	High	High	High	High	High	High	High	High	High	High	High	High	5.43379e+08	5.17617e+08	5.22517e+08	5.62124e+08	5.10484e+08	5.22526e+08	5.83717e+08	5.53079e+08	5.66638e+08	5.709e+08	5.30709e+08	5.47913e+08
Q3U0V1	Far upstream element-binding protein 2 OS=Mus musculus OX=10090 GN=Khsrp PE=1 SV=2	37	22	418	20	1	748	76.7	7.33	966.58	22	2	High	High	High	High	High	High	High	High	High	High	High	High	5.71235e+07	6.70806e+07	6.43365e+07	6.52017e+07	6.56911e+07	6.13016e+07	6.84264e+07	7.15923e+07	6.39317e+07	7.84272e+07	7.50513e+07	7.51446e+07
Q3UBN8	Uncharacterized protein OS=Mus musculus OX=10090 GN=Bpnt1 PE=2 SV=1	48	12	367	1	1	308	33.2	5.82	964.48	12	0	Peak Found	Peak Found	Not Found	Peak Found	Peak Found	Peak Found	Peak Found	Peak Found	High	Peak Found	High	High	289355	197338	NA	497180	508068	318416	498947	482374	490952	618751	775995	757991
P80315	T-complex protein 1 subunit delta OS=Mus musculus OX=10090 GN=Cct4 PE=1 SV=3	50	24	517	23	1	539	58	8.02	963.8	24	0	High	High	High	High	High	High	High	High	High	High	High	High	1.28462e+08	1.33585e+08	1.29798e+08	1.40253e+08	1.21408e+08	1.3273e+08	1.4379e+08	1.28714e+08	1.20551e+08	1.33309e+08	1.27314e+08	1.32177e+08
B9EKR1	Receptor-type tyrosine-protein phosphatase zeta OS=Mus musculus OX=10090 GN=Ptprz1 PE=1 SV=1	12	25	530	25	1	2312	254.2	4.88	963.49	25	0	High	High	High	High	High	High	High	High	High	High	High	High	2.58023e+08	2.43043e+08	2.51961e+08	2.36413e+08	2.32398e+08	2.50298e+08	2.48864e+08	2.40209e+08	2.29748e+08	2.27976e+08	2.26583e+08	2.43979e+08
Q6P6I8	Signal-regulatory protein alpha OS=Mus musculus OX=10090 GN=Sirpa PE=1 SV=1	34	12	380	12	1	509	56	8.28	962.63	12	0	High	High	High	High	High	High	High	High	High	High	High	High	1.47184e+08	1.5425e+08	1.47737e+08	1.61172e+08	1.61858e+08	1.55238e+08	1.84239e+08	1.69803e+08	1.54602e+08	1.76607e+08	1.57685e+08	1.6735e+08
Q50HX0	RAB14 protein OS=Mus musculus OX=10090 GN=Rab14 PE=2 SV=1	77	13	458	1	1	215	23.9	5.9	960.13	13	0	Peak Found	Peak Found	Not Found	Peak Found	Peak Found	Peak Found	Peak Found	Peak Found	Peak Found	Peak Found	Peak Found	Peak Found	757515	686572	NA	729448	866050	849331	979224	1.01657e+06	929486	954953	1.02013e+06	1.16819e+06
Q9QZM0	Ubiquilin-2 OS=Mus musculus OX=10090 GN=Ubqln2 PE=1 SV=2	23	10	348	6	1	638	67.3	5.22	959.12	10	4	High	High	High	High	High	High	High	High	High	High	High	High	5.38847e+07	4.3639e+07	4.42085e+07	6.00351e+07	5.69316e+07	5.10903e+07	6.15247e+07	5.94933e+07	5.21629e+07	5.97666e+07	5.8946e+07	6.3482e+07
Q64516	Glycerol kinase OS=Mus musculus OX=10090 GN=Gk PE=1 SV=2	37	18	462	17	1	559	61.2	5.87	952.64	18	1	High	High	High	High	High	High	High	High	High	High	High	High	7.57485e+07	8.20405e+07	8.24716e+07	7.98604e+07	8.35414e+07	8.01652e+07	8.70474e+07	8.12097e+07	8.53859e+07	8.17619e+07	7.87596e+07	8.15799e+07
Q60875	Rho guanine nucleotide exchange factor 2 OS=Mus musculus OX=10090 GN=Arhgef2 PE=1 SV=4	35	28	519	28	1	985	111.9	7.25	949.63	28	0	High	High	High	High	High	High	High	High	High	High	High	High	8.31305e+07	8.99227e+07	8.43522e+07	8.77812e+07	1.2442e+08	7.93256e+07	8.21461e+07	8.54415e+07	1.26661e+08	1.49608e+08	8.52854e+07	1.45662e+08
Q80Z38	SH3 and multiple ankyrin repeat domains protein 2 OS=Mus musculus OX=10090 GN=Shank2 PE=1 SV=2	26	33	532	1	1	1476	158.9	7.18	947.71	33	29	Peak Found	Peak Found	Peak Found	High	Peak Found	Peak Found	High	Peak Found	Peak Found	Peak Found	Peak Found	Peak Found	7.31394e+07	6.83038e+07	7.68731e+07	7.81982e+07	7.67782e+07	7.32592e+07	7.4666e+07	6.84256e+07	6.5672e+07	6.83642e+07	7.09998e+07	7.49461e+07
Q64727	Vinculin OS=Mus musculus OX=10090 GN=Vcl PE=1 SV=4	35	34	490	34	1	1066	116.6	6	947.3	34	0	High	High	High	High	High	High	High	High	High	High	High	High	9.37693e+07	1.03425e+08	9.53536e+07	8.50026e+07	9.83954e+07	9.65268e+07	8.93855e+07	8.89835e+07	9.57587e+07	1.09622e+08	1.0505e+08	9.5335e+07
J3QNK8	Abl interactor 1 OS=Mus musculus OX=10090 GN=Abi1 PE=1 SV=1	36	17	397	12	1	481	52.3	7.06	946.6	17	5	High	High	High	High	High	High	High	High	High	High	High	High	1.11395e+08	1.19226e+08	1.27904e+08	1.12814e+08	1.15732e+08	1.16211e+08	1.12305e+08	1.14897e+08	1.17327e+08	1.08991e+08	1.15293e+08	1.08075e+08
Q63844	Mitogen-activated protein kinase 3 OS=Mus musculus OX=10090 GN=Mapk3 PE=1 SV=5	55	20	513	13	1	380	43	6.61	945.83	20	9	High	High	High	High	High	High	High	High	High	High	High	High	2.99254e+08	3.08278e+08	3.03687e+08	3.17101e+08	3.134e+08	3.26428e+08	3.27104e+08	3.11901e+08	3.21859e+08	3.21534e+08	3.01364e+08	3.02047e+08
F7BJK1	Protocadherin 1 (Fragment) OS=Mus musculus OX=10090 GN=Pcdh1 PE=1 SV=1	21	19	432	4	1	1077	116.4	5.08	945.62	19	15	High	High	High	High	High	High	High	High	High	High	High	High	1.04577e+08	1.01329e+08	1.01266e+08	1.00502e+08	1.02123e+08	9.77541e+07	1.02455e+08	1.01037e+08	9.85734e+07	9.72307e+07	1.01909e+08	1.05148e+08
P09103	Protein disulfide-isomerase OS=Mus musculus OX=10090 GN=P4hb PE=1 SV=2	49	25	534	25	1	509	57	4.88	943.18	25	0	High	High	High	High	High	High	High	High	High	High	High	High	1.30727e+08	1.46164e+08	1.28735e+08	1.29249e+08	1.40913e+08	1.37526e+08	1.32785e+08	1.29929e+08	1.41849e+08	1.52468e+08	1.38449e+08	1.43459e+08
P62141	Serine/threonine-protein phosphatase PP1-beta catalytic subunit OS=Mus musculus OX=10090 GN=Ppp1cb PE=1 SV=3	49	14	453	3	1	327	37.2	6.19	940.76	14	0	High	High	High	High	High	High	High	High	High	High	High	High	3.01678e+07	3.71357e+07	3.00034e+07	3.25821e+07	3.36637e+07	3.08648e+07	3.58388e+07	3.83046e+07	3.24249e+07	3.4231e+07	3.30071e+07	3.5524e+07
P35802	Neuronal membrane glycoprotein M6-a OS=Mus musculus OX=10090 GN=Gpm6a PE=1 SV=1	25	9	429	9	1	278	31.1	5.27	940.11	9	0	High	High	High	High	High	High	High	High	High	High	High	High	1.74728e+09	1.65343e+09	1.76042e+09	1.65173e+09	1.73901e+09	1.69254e+09	1.63382e+09	1.67615e+09	1.64415e+09	1.66375e+09	1.53025e+09	1.64409e+09
E9QKH8	Catenin delta-2 OS=Mus musculus OX=10090 GN=Ctnnd2 PE=1 SV=1	35	32	455	29	1	1246	134.9	7.65	939.9	32	3	High	High	High	High	High	High	High	High	High	High	High	High	7.69953e+07	7.20019e+07	8.54657e+07	7.86451e+07	7.73457e+07	8.3563e+07	8.23027e+07	7.64549e+07	8.12733e+07	8.03296e+07	7.95196e+07	8.05089e+07
E9Q452	Tropomyosin alpha-1 chain OS=Mus musculus OX=10090 GN=Tpm1 PE=1 SV=1	59	22	564	3	1	281	32.5	4.77	938.15	22	0	High	High	High	High	High	High	High	High	High	High	High	High	5.01354e+06	6.03976e+06	4.26543e+06	6.67633e+06	6.99593e+06	4.52453e+06	7.48436e+06	7.35491e+06	5.06305e+06	9.02038e+06	7.02832e+06	6.42501e+06
Q9CZC8	Secernin-1 OS=Mus musculus OX=10090 GN=Scrn1 PE=1 SV=1	42	17	534	17	1	414	46.3	4.79	937.04	17	0	High	High	High	High	High	High	High	High	High	High	High	High	1.62523e+08	1.53832e+08	1.64633e+08	1.61639e+08	1.64818e+08	1.63944e+08	1.55692e+08	1.61209e+08	1.7011e+08	1.59835e+08	1.69569e+08	1.70009e+08
Q9D1A2	Cytosolic non-specific dipeptidase OS=Mus musculus OX=10090 GN=Cndp2 PE=1 SV=1	52	20	451	20	1	475	52.7	5.66	936.1	20	0	High	High	High	High	High	High	High	High	High	High	High	High	8.92391e+07	9.83236e+07	9.70681e+07	9.9161e+07	9.96018e+07	9.4079e+07	9.3459e+07	9.86795e+07	1.01256e+08	9.59244e+07	9.94947e+07	9.24429e+07
A0A286YCB8	Calcium/calmodulin-dependent protein kinase type II subunit gamma (Fragment) OS=Mus musculus OX=10090 GN=Camk2g PE=1 SV=1	64	13	400	2	1	224	24.8	8.63	931.87	13	0	High	High	High	High	High	High	High	High	High	Peak Found	High	High	4.10835e+06	4.48495e+06	3.02707e+06	4.87139e+06	4.77551e+06	4.19878e+06	4.55603e+06	3.2125e+06	3.34344e+06	3.20711e+06	4.44989e+06	5.39168e+06
Q8BGZ1	Hippocalcin-like protein 4 OS=Mus musculus OX=10090 GN=Hpcal4 PE=1 SV=3	82	14	609	10	1	191	22.2	4.89	929.87	14	0	High	High	High	High	High	High	High	High	High	High	High	High	5.55104e+07	5.56029e+07	4.96477e+07	5.91665e+07	6.97995e+07	6.46802e+07	7.94629e+07	6.78555e+07	6.29695e+07	8.19375e+07	6.99288e+07	7.45356e+07
Q3UM45	Protein phosphatase 1 regulatory subunit 7 OS=Mus musculus OX=10090 GN=Ppp1r7 PE=1 SV=2	51	16	404	10	1	361	41.3	4.92	929.03	16	6	High	High	High	High	High	High	High	High	High	High	High	High	1.40987e+08	1.40768e+08	1.4536e+08	1.4315e+08	1.42905e+08	1.38891e+08	1.33799e+08	1.42982e+08	1.41149e+08	1.29731e+08	1.39622e+08	1.31823e+08
Q60930	Voltage-dependent anion-selective channel protein 2 OS=Mus musculus OX=10090 GN=Vdac2 PE=1 SV=2	62	13	412	13	1	295	31.7	7.49	928.27	13	0	High	High	High	High	High	High	High	High	High	High	High	High	4.79011e+08	5.13003e+08	5.04854e+08	5.1635e+08	4.84163e+08	4.72451e+08	5.15671e+08	5.20067e+08	4.9669e+08	4.99268e+08	4.64227e+08	4.65331e+08
Q8R071	Inositol-trisphosphate 3-kinase A OS=Mus musculus OX=10090 GN=Itpka PE=1 SV=1	49	20	453	20	1	459	50.9	7.72	927.18	20	0	High	High	High	High	High	High	High	High	High	High	High	High	1.76592e+08	1.77243e+08	1.69915e+08	1.74806e+08	1.63207e+08	1.52399e+08	1.83531e+08	1.70362e+08	1.6046e+08	1.66672e+08	1.72429e+08	1.70123e+08
P10852	4F2 cell-surface antigen heavy chain OS=Mus musculus OX=10090 GN=Slc3a2 PE=1 SV=1	34	19	435	19	1	526	58.3	5.91	926.01	19	0	High	High	High	High	High	High	High	High	High	High	High	High	5.25666e+08	4.34373e+08	4.66223e+08	4.7742e+08	4.55396e+08	4.81364e+08	4.37821e+08	4.61195e+08	4.34561e+08	4.32005e+08	4.45474e+08	4.66924e+08
Q9CYT6	Adenylyl cyclase-associated protein 2 OS=Mus musculus OX=10090 GN=Cap2 PE=1 SV=1	42	18	451	17	1	476	52.8	6.43	925.12	18	0	High	High	High	High	High	High	High	High	High	High	High	High	1.62757e+08	1.38875e+08	1.64907e+08	1.49659e+08	1.45879e+08	1.51447e+08	1.48842e+08	1.52863e+08	1.3889e+08	1.36166e+08	1.50002e+08	1.52285e+08
A0A087WQE8	Kinesin-like protein KIF1A OS=Mus musculus OX=10090 GN=Kif1a PE=1 SV=1	22	33	488	33	1	1791	202	5.48	923.48	33	0	High	High	High	High	High	High	High	High	High	High	High	High	7.19332e+07	7.25106e+07	7.81057e+07	8.06594e+07	8.08283e+07	7.85763e+07	8.06343e+07	7.32803e+07	8.90117e+07	7.89542e+07	8.08961e+07	7.93063e+07
Q8VIJ6	Splicing factor, proline- and glutamine-rich OS=Mus musculus OX=10090 GN=Sfpq PE=1 SV=1	28	18	480	17	1	699	75.4	9.44	923.46	18	1	High	High	High	High	High	High	High	High	High	High	High	High	1.56825e+08	1.57501e+08	1.6349e+08	1.59745e+08	1.62799e+08	1.59279e+08	1.5017e+08	1.55869e+08	1.56861e+08	1.54152e+08	1.56588e+08	1.5267e+08
Q80TM2	MKIAA1027 protein (Fragment) OS=Mus musculus OX=10090 GN=Tln1 PE=2 SV=4	21	43	488	36	1	2564	272	6.27	923.44	43	0	High	High	High	High	High	High	High	High	High	High	High	High	6.79892e+07	4.2734e+07	4.07104e+07	5.24445e+07	4.5725e+07	4.35768e+07	3.98282e+07	4.11978e+07	4.58456e+07	5.25659e+07	6.68063e+07	4.21008e+07
E9QN14	SLIT-ROBO Rho GTPase-activating protein 3 OS=Mus musculus OX=10090 GN=Srgap3 PE=1 SV=1	35	29	451	26	1	1075	121.6	6.57	922.95	29	3	High	High	High	High	High	High	High	High	High	High	High	High	8.51756e+07	8.89141e+07	8.6492e+07	9.08948e+07	1.02643e+08	8.5902e+07	8.09362e+07	8.71737e+07	9.34216e+07	8.86852e+07	8.65506e+07	8.70704e+07
P63087	Serine/threonine-protein phosphatase PP1-gamma catalytic subunit OS=Mus musculus OX=10090 GN=Ppp1cc PE=1 SV=1	47	14	435	1	1	323	37	6.54	922.28	14	12	Peak Found	Peak Found	High	Peak Found	High	Peak Found	Peak Found	High	Peak Found	High	Peak Found	Peak Found	1.66012e+08	1.84048e+08	1.67206e+08	1.85314e+08	1.86767e+08	1.57054e+08	1.89748e+08	1.86721e+08	1.66855e+08	1.87576e+08	1.73127e+08	1.72075e+08
Q3TVV6	Uncharacterized protein OS=Mus musculus OX=10090 GN=Hnrnpu PE=2 SV=1	29	23	550	23	1	800	87.9	6.24	920.95	23	0	High	High	High	High	High	High	High	High	High	High	High	High	2.92114e+08	2.94546e+08	2.96595e+08	2.77726e+08	2.72919e+08	2.85535e+08	2.87505e+08	2.72033e+08	2.7972e+08	2.77827e+08	2.68846e+08	2.76217e+08
Q9WV34	MAGUK p55 subfamily member 2 OS=Mus musculus OX=10090 GN=Mpp2 PE=1 SV=1	52	25	530	24	1	552	61.5	6.44	920.89	25	1	High	High	High	High	High	High	High	High	High	High	High	High	9.26022e+07	9.64286e+07	1.00416e+08	1.01623e+08	9.93549e+07	9.73589e+07	1.03627e+08	1.05798e+08	9.74369e+07	1.01995e+08	9.47346e+07	9.57283e+07
Q8CHG7	Rap guanine nucleotide exchange factor 2 OS=Mus musculus OX=10090 GN=Rapgef2 PE=1 SV=2	33	36	518	1	1	1496	166.3	6.61	918.27	36	0	Peak Found	Peak Found	Peak Found	Not Found	Peak Found	Peak Found	Not Found	High	Peak Found	High	Peak Found	Peak Found	4.53367e+06	4.64731e+06	5.11469e+06	NA	4.4975e+06	4.37424e+06	NA	4.42158e+06	5.10904e+06	4.53162e+06	4.50911e+06	4.56357e+06
P26883	Peptidyl-prolyl cis-trans isomerase FKBP1A OS=Mus musculus OX=10090 GN=Fkbp1a PE=1 SV=2	30	5	297	5	1	108	11.9	8.16	916.99	5	0	High	High	High	High	High	High	High	High	High	High	High	High	1.72695e+08	1.80172e+08	1.75488e+08	1.94827e+08	1.69922e+08	1.59127e+08	1.72242e+08	1.83392e+08	1.85121e+08	1.6873e+08	1.6899e+08	1.57083e+08
E9QKC6	Tripartite motif-containing protein 2 OS=Mus musculus OX=10090 GN=Trim2 PE=1 SV=1	35	20	424	18	1	770	84.3	7.47	913.1	20	2	High	High	High	High	High	High	High	High	High	High	High	High	6.91024e+07	7.65931e+07	6.35991e+07	8.23114e+07	8.76872e+07	7.24592e+07	8.40942e+07	8.51225e+07	7.99383e+07	9.18267e+07	9.33665e+07	8.82494e+07
Q63810	Calcineurin subunit B type 1 OS=Mus musculus OX=10090 GN=Ppp3r1 PE=1 SV=3	56	9	412	9	1	170	19.3	4.81	911.71	9	0	High	High	High	High	High	High	High	High	High	High	High	High	3.01557e+08	2.803e+08	2.35363e+08	2.60849e+08	2.44611e+08	2.3163e+08	2.93138e+08	2.63912e+08	2.13993e+08	2.70901e+08	2.48767e+08	2.74591e+08
Q61768	Kinesin-1 heavy chain OS=Mus musculus OX=10090 GN=Kif5b PE=1 SV=3	38	31	484	22	1	963	109.5	6.44	911.68	31	0	High	High	High	High	High	High	High	High	High	High	High	High	4.94508e+07	4.562e+07	4.61103e+07	4.17927e+07	4.5541e+07	4.81206e+07	4.49938e+07	4.85867e+07	4.72505e+07	5.15087e+07	5.48458e+07	5.08496e+07
Q4FJQ0	MCG130610 OS=Mus musculus OX=10090 GN=Rab7 PE=1 SV=1	78	16	416	16	1	207	23.5	6.7	911.26	16	0	High	High	High	High	High	High	High	High	High	High	High	High	1.55278e+08	1.61538e+08	1.50058e+08	1.70893e+08	2.07108e+08	2.00572e+08	1.8483e+08	1.87269e+08	2.07762e+08	1.89478e+08	1.96892e+08	2.06142e+08
Q8CHG1	MKIAA0369 protein (Fragment) OS=Mus musculus OX=10090 GN=Dclk1 PE=2 SV=1	33	21	499	9	1	791	87.3	8.81	911.03	21	12	High	High	High	High	High	High	High	High	High	High	High	High	1.12269e+08	1.2702e+08	1.19289e+08	1.27664e+08	1.16282e+08	1.17987e+08	1.18606e+08	1.10047e+08	1.10494e+08	1.08282e+08	1.15941e+08	1.10702e+08
D3YZU1	SH3 and multiple ankyrin repeat domains protein 1 OS=Mus musculus OX=10090 GN=Shank1 PE=1 SV=1	23	37	561	35	1	2167	226.2	8.34	909.81	37	2	High	High	High	High	High	High	High	High	High	High	High	High	7.20995e+07	8.11033e+07	7.99647e+07	8.45327e+07	8.48137e+07	7.35701e+07	8.08669e+07	8.32642e+07	7.87236e+07	7.58668e+07	8.17657e+07	7.45402e+07
Q8BGH2	Sorting and assembly machinery component 50 homolog OS=Mus musculus OX=10090 GN=Samm50 PE=1 SV=1	41	16	457	16	1	469	51.8	6.8	907.92	16	0	High	High	High	High	High	High	High	High	High	High	High	High	7.81863e+07	8.41102e+07	7.38315e+07	8.7701e+07	7.75187e+07	7.89066e+07	9.07093e+07	8.00535e+07	8.21158e+07	8.919e+07	7.87394e+07	7.82741e+07
Q3U8D2	Uncharacterized protein OS=Mus musculus OX=10090 GN=St13 PE=2 SV=1	30	11	378	11	1	371	41.5	5.21	906.58	11	0	High	High	High	High	High	High	High	High	High	High	High	High	9.71532e+07	9.8283e+07	9.88103e+07	9.68919e+07	1.07625e+08	9.58607e+07	9.34486e+07	9.40734e+07	9.87693e+07	9.91436e+07	9.92077e+07	9.75343e+07
B2BH30	Metabotropic glutamate receptor subtype 5b OS=Mus musculus OX=10090 GN=Grm5 PE=1 SV=1	25	29	484	28	1	1203	131.8	7.84	905.91	29	1	High	High	High	High	High	High	High	High	High	High	High	High	8.58725e+07	7.58768e+07	8.37493e+07	7.90195e+07	7.72276e+07	8.42393e+07	7.88443e+07	7.83016e+07	7.87249e+07	7.21038e+07	7.66852e+07	8.53692e+07
Q8BIJ6	Isoleucine--tRNA ligase, mitochondrial OS=Mus musculus OX=10090 GN=Iars2 PE=1 SV=1	31	25	445	25	1	1012	112.7	6.81	903.42	25	0	High	High	High	High	High	High	High	High	High	High	High	High	9.81404e+07	1.04006e+08	1.01861e+08	1.0541e+08	1.05322e+08	1.00295e+08	1.04396e+08	1.04067e+08	9.9466e+07	1.07659e+08	1.07397e+08	1.06798e+08
P08752	Guanine nucleotide-binding protein G(i) subunit alpha-2 OS=Mus musculus OX=10090 GN=Gnai2 PE=1 SV=5	46	13	433	7	1	355	40.5	5.45	902.99	13	0	High	High	High	High	High	High	High	High	High	High	High	High	6.31249e+07	6.92502e+07	5.93966e+07	6.51238e+07	7.03186e+07	6.08606e+07	7.04244e+07	7.21843e+07	7.0556e+07	8.55647e+07	7.20951e+07	8.05261e+07
Q9Z1Z0	General vesicular transport factor p115 OS=Mus musculus OX=10090 GN=Uso1 PE=1 SV=2	30	25	419	25	1	959	106.9	4.93	902.18	25	0	High	High	High	High	High	High	High	High	High	High	High	High	6.78264e+07	7.83351e+07	7.50278e+07	6.82716e+07	6.74818e+07	7.82534e+07	6.30985e+07	7.28877e+07	6.60505e+07	6.43972e+07	6.98194e+07	6.69952e+07
Q9D172	Glutamine amidotransferase-like class 1 domain-containing protein 3A, mitochondrial OS=Mus musculus OX=10090 GN=Gatd3a PE=1 SV=1	56	11	417	11	1	266	28.1	8.78	902.16	11	0	High	High	High	High	High	High	High	High	High	High	High	High	1.48208e+08	1.59061e+08	1.43806e+08	1.61169e+08	1.52064e+08	1.42991e+08	1.49006e+08	1.54584e+08	1.49112e+08	1.52982e+08	1.43217e+08	1.45578e+08
Q5DTM9	MKIAA4112 protein (Fragment) OS=Mus musculus OX=10090 GN=Ppfia2 PE=2 SV=1	25	27	533	18	1	1261	143.7	6.07	901.26	27	5	High	High	High	High	High	High	High	High	High	High	High	High	6.17241e+07	6.13117e+07	5.96333e+07	7.18985e+07	7.51266e+07	6.89106e+07	7.19756e+07	7.33591e+07	7.19633e+07	7.52737e+07	7.36258e+07	7.47473e+07
Q9QUP5	Hyaluronan and proteoglycan link protein 1 OS=Mus musculus OX=10090 GN=Hapln1 PE=1 SV=1	49	16	448	15	1	356	40.5	7.8	897.88	16	1	High	High	High	High	High	High	High	High	High	High	High	High	1.52971e+08	1.53522e+08	1.61791e+08	1.65815e+08	1.50678e+08	1.53176e+08	1.6302e+08	1.55577e+08	1.61255e+08	1.48506e+08	1.44509e+08	1.50643e+08
Q3UPL0	Protein transport protein Sec31A OS=Mus musculus OX=10090 GN=Sec31a PE=1 SV=2	23	25	471	25	1	1230	133.5	6.76	896	25	0	High	High	High	High	High	High	High	High	High	High	High	High	8.11923e+07	6.53508e+07	7.88107e+07	7.60582e+07	6.93395e+07	7.60059e+07	6.64568e+07	7.01672e+07	6.93602e+07	5.74152e+07	6.83441e+07	7.05e+07
Q8BMS1	Trifunctional enzyme subunit alpha, mitochondrial OS=Mus musculus OX=10090 GN=Hadha PE=1 SV=1	42	25	499	25	1	763	82.6	9.14	895.09	25	0	High	High	High	High	High	High	High	High	High	High	High	High	2.29949e+08	1.77443e+08	2.02039e+08	2.04614e+08	1.84913e+08	2.09074e+08	1.89471e+08	1.97822e+08	2.01781e+08	1.95129e+08	2.10872e+08	1.88575e+08
Q9CS84	Neurexin-1 OS=Mus musculus OX=10090 GN=Nrxn1 PE=1 SV=3	30	35	512	21	1	1514	166.1	6.09	890.92	35	14	High	High	High	High	High	High	High	High	High	High	High	High	1.06435e+08	1.00511e+08	1.06006e+08	1.0681e+08	1.0933e+08	1.07841e+08	1.10456e+08	1.01837e+08	1.00328e+08	1.02711e+08	1.01818e+08	1.03024e+08
P67778	Prohibitin OS=Mus musculus OX=10090 GN=Phb PE=1 SV=1	59	14	403	14	1	272	29.8	5.76	889.92	14	0	High	High	High	High	High	High	High	High	High	High	High	High	1.93751e+08	1.91392e+08	1.7009e+08	2.02282e+08	1.92569e+08	1.75826e+08	1.90957e+08	2.09898e+08	1.80562e+08	2.0194e+08	1.85678e+08	1.92544e+08
Q3UGR6	Platelet-activating factor acetylhydrolase IB subunit alpha OS=Mus musculus OX=10090 GN=Pafah1b1 PE=2 SV=1	55	19	533	18	1	410	46.7	7.21	889.9	19	1	High	High	High	High	High	High	High	High	High	High	High	High	1.77857e+08	1.7844e+08	1.80468e+08	1.76408e+08	1.69747e+08	1.72073e+08	1.70369e+08	1.68964e+08	1.74434e+08	1.70036e+08	1.69571e+08	1.71759e+08
Q9CX34	Protein SGT1 homolog OS=Mus musculus OX=10090 GN=Sugt1 PE=1 SV=3	57	17	398	17	1	336	38.1	5.45	889.53	17	0	High	High	High	High	High	High	High	High	High	High	High	High	7.22373e+07	7.3397e+07	7.21406e+07	7.31856e+07	7.11995e+07	6.90093e+07	6.45262e+07	6.616e+07	7.25234e+07	6.83487e+07	7.47258e+07	7.80375e+07
Q80VP0	Tectonin beta-propeller repeat-containing protein 1 OS=Mus musculus OX=10090 GN=Tecpr1 PE=1 SV=1	27	25	402	25	1	1166	130.2	6.48	888.95	25	0	High	High	High	High	High	High	High	High	High	High	High	High	4.45211e+07	4.08258e+07	4.57984e+07	4.59155e+07	4.57606e+07	4.59869e+07	4.61757e+07	4.50744e+07	4.58188e+07	4.51812e+07	4.63623e+07	4.91296e+07
E9PYH2	Cytosolic acyl coenzyme A thioester hydrolase OS=Mus musculus OX=10090 GN=Acot7 PE=1 SV=1	26	9	396	9	1	384	42.8	8.68	888.74	9	0	High	High	High	High	High	High	High	High	High	High	High	High	2.13751e+08	2.50196e+08	2.14965e+08	2.46137e+08	2.52468e+08	2.22266e+08	2.53592e+08	2.58774e+08	2.4393e+08	2.70003e+08	2.49594e+08	2.47547e+08
A0A0R4J2C2	Synaptotagmin II OS=Mus musculus OX=10090 GN=Syt2 PE=1 SV=1	36	15	425	7	1	422	47.2	7.99	885.22	15	0	High	High	High	High	High	High	High	High	High	High	High	High	6.67845e+06	7.77575e+06	7.13572e+06	8.8429e+06	9.46824e+06	6.85933e+06	8.78882e+06	8.21367e+06	7.77816e+06	1.04101e+07	8.13484e+06	9.46553e+06
Q91ZZ3	Beta-synuclein OS=Mus musculus OX=10090 GN=Sncb PE=1 SV=1	57	8	325	3	1	133	14	4.37	884.79	8	1	High	High	High	High	High	High	High	High	High	High	High	High	3.35145e+08	3.61605e+08	3.47057e+08	3.55351e+08	3.52722e+08	3.57414e+08	3.71409e+08	3.38305e+08	3.33294e+08	3.59564e+08	3.6161e+08	3.65451e+08
Q3TMJ8	Mitogen activated protein kinase kinase 1 OS=Mus musculus OX=10090 GN=Map2k1 PE=1 SV=1	47	15	486	10	1	393	43.4	6.7	880.71	15	5	High	High	High	High	High	High	High	High	High	High	High	High	2.39205e+08	2.27549e+08	2.50464e+08	2.35163e+08	2.2529e+08	2.28004e+08	2.23885e+08	2.3197e+08	2.21876e+08	2.25686e+08	2.26207e+08	2.24451e+08
F7CZ64	Voltage-dependent calcium channel gamma-8 subunit OS=Mus musculus OX=10090 GN=Cacng8 PE=1 SV=2	35	10	340	10	1	423	43.4	9.2	880.1	10	0	High	High	High	High	High	High	High	High	High	High	High	High	5.92239e+07	6.51395e+07	7.45129e+07	7.40552e+07	5.68658e+07	5.39234e+07	6.28822e+07	6.66076e+07	5.94265e+07	5.72939e+07	6.27154e+07	6.03843e+07
P97807	Fumarate hydratase, mitochondrial OS=Mus musculus OX=10090 GN=Fh PE=1 SV=3	50	20	460	20	1	507	54.3	9.04	879.74	20	0	High	High	High	High	High	High	High	High	High	High	High	High	1.75061e+08	1.73161e+08	1.73246e+08	1.8333e+08	1.80072e+08	1.79674e+08	1.75715e+08	1.87164e+08	1.88652e+08	1.86995e+08	1.90377e+08	1.8153e+08
Q62048	Astrocytic phosphoprotein PEA-15 OS=Mus musculus OX=10090 GN=Pea15 PE=1 SV=1	60	7	368	7	1	130	15	5.02	879.06	7	0	High	High	High	High	High	High	High	High	High	High	High	High	9.17965e+07	7.60013e+07	5.91684e+07	7.71533e+07	8.61523e+07	7.01496e+07	9.16266e+07	8.25078e+07	7.10066e+07	1.0115e+08	8.05706e+07	9.38711e+07
P51863	V-type proton ATPase subunit d 1 OS=Mus musculus OX=10090 GN=Atp6v0d1 PE=1 SV=2	48	13	464	13	1	351	40.3	5	878.85	13	0	High	High	High	High	High	High	High	High	High	High	High	High	2.77498e+08	2.20136e+08	2.59701e+08	2.51285e+08	2.31001e+08	2.55777e+08	2.54794e+08	2.36024e+08	2.21508e+08	2.08476e+08	2.22261e+08	2.44078e+08
Q3TFG3	Uncharacterized protein OS=Mus musculus OX=10090 GN=Eif4a1 PE=2 SV=1	41	20	501	9	1	406	46.2	5.48	878.47	20	0	High	High	High	High	High	High	High	High	High	High	High	High	3.67131e+07	3.63147e+07	3.57425e+07	3.6272e+07	3.7261e+07	3.44767e+07	4.23104e+07	3.40601e+07	4.11397e+07	3.99037e+07	3.87695e+07	3.51671e+07
P24527	Leukotriene A-4 hydrolase OS=Mus musculus OX=10090 GN=Lta4h PE=1 SV=4	52	27	448	27	1	611	69	6.42	877.16	27	0	High	High	High	High	High	High	High	High	High	High	High	High	7.94147e+07	8.19315e+07	7.90187e+07	8.21477e+07	8.89501e+07	9.09362e+07	8.12047e+07	8.28613e+07	8.83593e+07	9.21158e+07	7.72926e+07	7.80243e+07
O70443	Guanine nucleotide-binding protein G(z) subunit alpha OS=Mus musculus OX=10090 GN=Gnaz PE=1 SV=4	52	16	409	15	1	355	40.8	7.61	877	16	0	High	High	High	High	High	High	High	High	High	High	High	High	1.05048e+08	1.07321e+08	1.09155e+08	1.18746e+08	1.15554e+08	1.10184e+08	1.22727e+08	1.14159e+08	1.12677e+08	1.25398e+08	1.15112e+08	1.16358e+08
Q14AI7	COP9 (Constitutive photomorphogenic) homolog, subunit 4 (Arabidopsis thaliana) OS=Mus musculus OX=10090 GN=Cops4 PE=1 SV=1	67	21	467	21	1	406	46.3	5.83	876.84	21	0	High	High	High	High	High	High	High	High	High	High	High	High	9.45972e+07	1.05222e+08	8.59994e+07	1.01747e+08	1.02915e+08	9.35568e+07	1.0027e+08	9.98511e+07	9.85676e+07	9.47646e+07	9.47365e+07	9.22263e+07
F8WHW6	Phosphatidylinositol 4-phosphate 5-kinase type-1 gamma OS=Mus musculus OX=10090 GN=Pip5k1c PE=1 SV=1	39	21	399	19	1	687	75.5	6.14	876.18	21	2	High	High	High	High	High	High	High	High	High	High	High	High	9.93883e+07	9.81339e+07	9.82758e+07	9.61967e+07	9.87394e+07	9.69463e+07	9.53235e+07	9.24577e+07	9.52594e+07	9.20112e+07	9.59519e+07	9.59599e+07
Q9CVB6	Actin-related protein 2/3 complex subunit 2 OS=Mus musculus OX=10090 GN=Arpc2 PE=1 SV=3	45	16	517	16	1	300	34.3	7.36	875.54	16	0	High	High	High	High	High	High	High	High	High	High	High	High	4.28138e+08	4.22311e+08	4.43008e+08	4.34425e+08	4.0505e+08	4.1291e+08	4.329e+08	4.3443e+08	4.15827e+08	4.16986e+08	4.13671e+08	4.08824e+08
Q6ZPJ3	(E3-independent) E2 ubiquitin-conjugating enzyme UBE2O OS=Mus musculus OX=10090 GN=Ube2o PE=1 SV=3	27	27	415	27	1	1288	140.7	5.06	874.41	27	0	High	High	High	High	High	High	High	High	High	High	High	High	5.55435e+07	5.40871e+07	6.30534e+07	6.199e+07	5.77079e+07	5.63551e+07	5.93213e+07	5.7828e+07	6.08978e+07	5.91936e+07	5.84589e+07	5.77973e+07
E0CZ72	Kinesin-like protein OS=Mus musculus OX=10090 GN=Kif2a PE=1 SV=1	28	19	441	19	1	743	83.8	6.42	873.48	19	0	High	High	High	High	High	High	High	High	High	High	High	High	1.0009e+08	1.0075e+08	1.04096e+08	1.01568e+08	1.04735e+08	1.06367e+08	1.01259e+08	1.00615e+08	1.02484e+08	9.7381e+07	9.94117e+07	1.00866e+08
Q60634	Flotillin-2 OS=Mus musculus OX=10090 GN=Flot2 PE=1 SV=2	52	20	419	20	1	428	47	5.2	873.24	20	0	High	High	High	High	High	High	High	High	High	High	High	High	9.28791e+07	1.06745e+08	8.42019e+07	9.11369e+07	9.25515e+07	9.01238e+07	9.51175e+07	1.08411e+08	9.34746e+07	9.87219e+07	9.35695e+07	9.46208e+07
Q80XN0	D-beta-hydroxybutyrate dehydrogenase, mitochondrial OS=Mus musculus OX=10090 GN=Bdh1 PE=1 SV=2	39	13	434	13	1	343	38.3	9.01	870.98	13	0	High	High	High	High	High	High	High	High	High	High	High	High	1.05917e+08	1.10582e+08	9.6377e+07	1.15306e+08	1.15786e+08	1.04275e+08	1.20751e+08	1.19998e+08	1.12091e+08	1.29416e+08	1.18505e+08	1.19838e+08
Q8JZQ2	AFG3-like protein 2 OS=Mus musculus OX=10090 GN=Afg3l2 PE=1 SV=1	35	28	461	27	1	802	89.5	8.6	870.49	28	0	High	High	High	High	High	High	High	High	High	High	High	High	7.41958e+07	5.47593e+07	6.47723e+07	6.32759e+07	6.67288e+07	7.12562e+07	6.56418e+07	5.99085e+07	6.43071e+07	5.93704e+07	6.16814e+07	7.45649e+07
A7E1Z5	Anion exchange protein OS=Mus musculus OX=10090 GN=Slc4a4 PE=1 SV=1	19	19	498	1	1	1070	120.4	6.84	870.46	19	0	High	Not Found	Not Found	Not Found	Not Found	Peak Found	Not Found	Not Found	Peak Found	Not Found	Not Found	Peak Found	726764	NA	NA	NA	NA	408434	NA	NA	258569	NA	NA	306236
Q9CPP6	NADH dehydrogenase [ubiquinone] 1 alpha subcomplex subunit 5 OS=Mus musculus OX=10090 GN=Ndufa5 PE=1 SV=3	61	7	379	7	1	116	13.4	8.1	870.44	7	0	High	High	High	High	High	High	High	High	High	High	High	High	1.04681e+08	8.44454e+07	1.05312e+08	9.38321e+07	9.45394e+07	9.23172e+07	9.13611e+07	9.48532e+07	8.33525e+07	7.68311e+07	8.97847e+07	9.07582e+07
E9PZF0	Nucleoside diphosphate kinase OS=Mus musculus OX=10090 GN=Gm20390 PE=3 SV=1	70	13	488	4	1	267	30.2	8.72	870.06	13	9	High	High	High	High	High	High	High	High	High	High	High	High	5.47448e+08	5.74368e+08	6.17606e+08	6.01552e+08	5.83134e+08	5.50962e+08	6.03604e+08	6.01573e+08	6.26006e+08	5.90585e+08	5.73768e+08	5.29836e+08
Q0VG47	Heterogeneous nuclear ribonucleoprotein A3 OS=Mus musculus OX=10090 GN=Hnrnpa3 PE=2 SV=1	36	14	450	1	1	357	37.1	8.31	869.21	14	0	Peak Found	High	Peak Found	High	High	Peak Found	High	Peak Found	High	Peak Found	Peak Found	High	2.69849e+07	3.01973e+07	2.74056e+07	2.46601e+07	2.82067e+07	2.55011e+07	2.46345e+07	2.53201e+07	2.58194e+07	2.74436e+07	2.8938e+07	2.73478e+07
Q9DBF1	Alpha-aminoadipic semialdehyde dehydrogenase OS=Mus musculus OX=10090 GN=Aldh7a1 PE=1 SV=4	39	18	393	18	1	539	58.8	7.47	868.88	18	0	High	High	High	High	High	High	High	High	High	High	High	High	8.14686e+07	9.09311e+07	8.40617e+07	9.8492e+07	8.48706e+07	7.79677e+07	8.17198e+07	8.79849e+07	8.96291e+07	9.07167e+07	7.92069e+07	7.64447e+07
Q3V3N6	Uncharacterized protein OS=Mus musculus OX=10090 GN=Cops2 PE=2 SV=1	41	16	389	16	1	450	52.4	5.47	866.7	16	0	High	High	High	High	High	High	High	High	High	High	High	High	6.23868e+07	6.26516e+07	6.63618e+07	7.21186e+07	6.64778e+07	7.1623e+07	7.15934e+07	7.3182e+07	6.60722e+07	7.19876e+07	6.92161e+07	7.03083e+07
Q0VE82	Copine-7 OS=Mus musculus OX=10090 GN=Cpne7 PE=1 SV=1	42	18	353	17	1	557	61.9	5.4	861.37	18	0	High	High	High	High	High	High	High	High	High	High	High	High	5.02076e+07	4.49127e+07	4.32259e+07	4.96055e+07	4.71178e+07	5.43504e+07	4.78876e+07	4.35881e+07	4.59248e+07	5.00273e+07	4.6085e+07	5.585e+07
P14231	Sodium/potassium-transporting ATPase subunit beta-2 OS=Mus musculus OX=10090 GN=Atp1b2 PE=1 SV=2	42	13	353	13	1	290	33.3	8.31	861.05	13	0	High	High	High	High	High	High	High	High	High	High	High	High	2.41768e+08	2.51446e+08	2.38855e+08	2.26493e+08	2.6664e+08	2.41589e+08	2.37677e+08	2.2104e+08	2.30296e+08	2.38312e+08	2.26667e+08	2.53492e+08
P62748	Hippocalcin-like protein 1 OS=Mus musculus OX=10090 GN=Hpcal1 PE=1 SV=2	60	13	483	6	1	193	22.3	5.5	859.75	13	9	High	High	High	High	High	High	High	High	High	High	High	High	4.28395e+08	4.33858e+08	4.23191e+08	4.06735e+08	4.04645e+08	4.13e+08	4.07488e+08	4.18271e+08	4.0291e+08	3.93912e+08	4.38416e+08	4.23034e+08
Q8VD37	SH3-containing GRB2-like protein 3-interacting protein 1 OS=Mus musculus OX=10090 GN=Sgip1 PE=1 SV=1	37	21	434	10	1	806	86	7.87	859.7	21	11	High	High	High	High	High	High	High	High	High	High	High	High	7.66229e+07	5.68163e+07	7.621e+07	6.11574e+07	5.60657e+07	6.60731e+07	5.41156e+07	6.02085e+07	5.63651e+07	4.74395e+07	6.60053e+07	6.72004e+07
Q9QYG0	Protein NDRG2 OS=Mus musculus OX=10090 GN=Ndrg2 PE=1 SV=1	49	12	355	8	1	371	40.8	5.4	859.53	12	5	High	High	High	High	High	High	High	High	High	High	High	High	1.44266e+08	1.46831e+08	1.50638e+08	1.50614e+08	1.4894e+08	1.48448e+08	1.53341e+08	1.5058e+08	1.71049e+08	1.64469e+08	1.43599e+08	1.45752e+08
Q8BIZ1	Ankyrin repeat and sterile alpha motif domain-containing protein 1B OS=Mus musculus OX=10090 GN=Anks1b PE=1 SV=3	12	15	435	1	1	1259	139	6.29	853.97	15	0	Peak Found	Peak Found	High	Peak Found	Peak Found	High	Peak Found	Peak Found	Peak Found	Peak Found	High	Peak Found	147273	327452	221916	290103	330328	236359	279478	283945	267410	325707	273033	262715
Q3UVN5	Uncharacterized protein OS=Mus musculus OX=10090 GN=Nsfl1c PE=2 SV=1	51	15	386	15	1	372	40.9	5.2	853.64	15	0	High	High	High	High	High	High	High	High	High	High	High	High	8.63701e+07	8.14413e+07	8.49748e+07	8.16804e+07	8.71413e+07	8.74161e+07	8.42223e+07	8.05125e+07	8.01755e+07	8.24225e+07	8.43587e+07	9.21698e+07
A0A1S6GWH1	Uncharacterized protein OS=Mus musculus OX=10090 GN=Psmc5 PE=2 SV=1	56	21	392	20	1	416	46.6	7.88	851.78	21	1	High	High	High	High	High	High	High	High	High	High	High	High	6.65212e+07	7.21381e+07	6.83527e+07	7.24257e+07	6.70159e+07	6.63191e+07	7.0387e+07	7.06732e+07	7.74585e+07	7.44726e+07	7.11297e+07	7.05488e+07
Q921M7	Protein FAM49B OS=Mus musculus OX=10090 GN=Fam49b PE=1 SV=1	60	18	412	16	1	324	36.8	6.06	850.33	18	2	High	High	High	High	High	High	High	High	High	High	High	High	7.44286e+07	8.50243e+07	7.17196e+07	8.70213e+07	8.81203e+07	7.9291e+07	9.7778e+07	9.40023e+07	8.70378e+07	1.03274e+08	9.54733e+07	1.01167e+08
Q8BVI4	Dihydropteridine reductase OS=Mus musculus OX=10090 GN=Qdpr PE=1 SV=2	60	10	334	10	1	241	25.6	7.81	849.71	10	0	High	High	High	High	High	High	High	High	High	High	High	High	1.59841e+08	1.47703e+08	1.63208e+08	1.58041e+08	1.38466e+08	1.57475e+08	1.54872e+08	1.56998e+08	1.69724e+08	1.75024e+08	1.8441e+08	1.61739e+08
E9QN47	MAP kinase-activating death domain protein OS=Mus musculus OX=10090 GN=Madd PE=1 SV=2	25	34	483	34	1	1627	180.9	6.2	848.78	34	0	High	High	High	High	High	High	High	High	High	High	High	High	6.4138e+07	6.99594e+07	6.87596e+07	6.62834e+07	7.2679e+07	7.03807e+07	7.60139e+07	7.03186e+07	6.75254e+07	6.2708e+07	6.3943e+07	6.76026e+07
F6XCT0	Microtubule-actin cross-linking factor 1 (Fragment) OS=Mus musculus OX=10090 GN=Macf1 PE=1 SV=1	26	41	467	1	1	1837	211.6	5.73	847.03	41	0	Not Found	Not Found	Not Found	Not Found	Not Found	Not Found	Not Found	Not Found	Not Found	Not Found	Not Found	Not Found	NA	NA	NA	NA	NA	NA	NA	NA	NA	NA	NA	NA
Q9R1V6	Disintegrin and metalloproteinase domain-containing protein 22 OS=Mus musculus OX=10090 GN=Adam22 PE=1 SV=2	30	19	360	19	1	904	99.7	7.83	846.47	19	0	High	High	High	High	High	High	High	High	High	High	High	High	1.0804e+08	1.01452e+08	1.06145e+08	1.04628e+08	1.1185e+08	1.03749e+08	1.05728e+08	1.0593e+08	1.03676e+08	1.07618e+08	1.05471e+08	1.11533e+08
G3X9G2	Misshapen-like kinase 1 OS=Mus musculus OX=10090 GN=Mink1 PE=1 SV=1	23	31	536	22	1	1344	151.1	7.96	846.33	31	9	High	High	High	High	High	High	High	High	High	High	High	High	9.63974e+07	1.00921e+08	9.6483e+07	9.82349e+07	9.47493e+07	1.00024e+08	9.8748e+07	1.0104e+08	1.02373e+08	9.42775e+07	9.87239e+07	9.66221e+07
G5E8R1	Tropomyosin 1, alpha, isoform CRA_j OS=Mus musculus OX=10090 GN=Tpm1 PE=1 SV=1	60	21	514	0	1	248	28.5	4.77	845.83	21	3	Not Found	Not Found	Not Found	Not Found	Not Found	Not Found	Not Found	Not Found	Not Found	Not Found	Not Found	Not Found	7.45521e+07	7.23271e+07	7.42743e+07	6.71482e+07	7.80519e+07	7.98775e+07	7.0716e+07	6.8358e+07	6.98045e+07	7.44277e+07	8.19285e+07	8.37107e+07
E9Q9H0	Disks large homolog 1 OS=Mus musculus OX=10090 GN=Dlg1 PE=1 SV=1	35	29	448	2	1	912	100.8	5.78	845.14	29	18	High	High	High	High	Peak Found	High	High	High	High	High	High	High	5.60656e+07	5.30173e+07	5.07688e+07	4.6512e+07	5.23604e+07	5.62438e+07	5.095e+07	4.55e+07	5.04026e+07	5.09097e+07	5.43927e+07	5.18249e+07
Q6ZQ84	MKIAA0617 protein (Fragment) OS=Mus musculus OX=10090 GN=mKIAA0617 PE=3 SV=1	42	31	481	30	1	792	91.2	8.68	845.06	31	1	High	High	High	High	High	High	High	High	High	High	High	High	8.37607e+07	8.17329e+07	8.09897e+07	8.72966e+07	8.30649e+07	8.06408e+07	8.32224e+07	7.8388e+07	8.30073e+07	7.25862e+07	7.0516e+07	7.04567e+07
Q91VR5	ATP-dependent RNA helicase DDX1 OS=Mus musculus OX=10090 GN=Ddx1 PE=1 SV=1	40	25	494	25	1	740	82.4	7.21	844.97	25	0	High	High	High	High	High	High	High	High	High	High	High	High	1.02986e+08	1.07875e+08	1.15519e+08	1.08726e+08	1.08572e+08	1.10306e+08	1.05906e+08	1.1003e+08	1.07291e+08	1.02636e+08	1.03337e+08	9.94751e+07
Q9CZU6	Citrate synthase, mitochondrial OS=Mus musculus OX=10090 GN=Cs PE=1 SV=1	28	15	746	15	1	464	51.7	8.57	844.35	15	0	High	High	High	High	High	High	High	High	High	High	High	High	1.08403e+09	1.11748e+09	1.10723e+09	1.14613e+09	1.13404e+09	1.15272e+09	1.07344e+09	1.06951e+09	1.12337e+09	1.049e+09	1.05947e+09	1.05645e+09
Q9D881	Cytochrome c oxidase subunit 5B, mitochondrial OS=Mus musculus OX=10090 GN=Gm11273 PE=1 SV=1	38	6	584	6	1	129	13.8	8.12	844.09	6	0	High	High	High	High	High	High	High	High	High	High	High	High	2.99307e+08	2.38545e+08	2.72603e+08	2.25188e+08	2.01461e+08	2.72275e+08	2.36425e+08	2.52178e+08	2.39416e+08	1.98707e+08	2.34002e+08	2.44808e+08
F7B0R9	RIKEN cDNA 2010300C02 gene (Fragment) OS=Mus musculus OX=10090 GN=2010300C02Rik PE=1 SV=1	45	21	387	1	1	652	69.5	9.39	843.81	21	0	High	High	High	Peak Found	Peak Found	Peak Found	High	High	Peak Found	Peak Found	Peak Found	High	2.06313e+06	2.52711e+06	2.40568e+06	2.66773e+06	2.42075e+06	2.02191e+06	2.94151e+06	2.19804e+06	2.35382e+06	2.45871e+06	2.46168e+06	2.66891e+06
Q61753	D-3-phosphoglycerate dehydrogenase OS=Mus musculus OX=10090 GN=Phgdh PE=1 SV=3	36	17	422	17	1	533	56.5	6.54	843.12	17	0	High	High	High	High	High	High	High	High	High	High	High	High	1.56874e+08	1.61334e+08	1.74055e+08	1.67541e+08	1.78876e+08	1.82331e+08	1.67885e+08	1.79212e+08	1.88508e+08	1.78615e+08	1.71131e+08	1.73919e+08
Q99PU5	Long-chain-fatty-acid--CoA ligase ACSBG1 OS=Mus musculus OX=10090 GN=Acsbg1 PE=1 SV=1	37	22	376	22	1	721	80.4	5.94	841.52	22	0	High	High	High	High	High	High	High	High	High	High	High	High	9.16994e+07	9.04153e+07	9.81891e+07	1.03615e+08	1.00634e+08	9.7058e+07	9.37969e+07	9.18679e+07	1.00963e+08	9.49661e+07	8.92523e+07	9.55342e+07
D3Z4B2	Gamma-soluble NSF attachment protein (Fragment) OS=Mus musculus OX=10090 GN=Napg PE=1 SV=1	39	13	407	13	1	353	39.3	5.97	841.46	13	0	High	High	High	High	High	High	High	High	High	High	High	High	2.29466e+08	2.4065e+08	2.81866e+08	2.62259e+08	2.37353e+08	2.29376e+08	2.29942e+08	2.65172e+08	2.31524e+08	2.14319e+08	2.29053e+08	2.26536e+08
P27546	Microtubule-associated protein 4 OS=Mus musculus OX=10090 GN=Map4 PE=1 SV=3	26	23	432	14	1	1125	117.4	4.98	840.98	23	0	High	High	High	High	High	High	High	High	High	High	High	High	2.92079e+07	2.53491e+07	2.46927e+07	2.39964e+07	2.55783e+07	2.81947e+07	2.80042e+07	2.40572e+07	2.98621e+07	3.35713e+07	3.32044e+07	3.48672e+07
O35136	Neural cell adhesion molecule 2 OS=Mus musculus OX=10090 GN=Ncam2 PE=1 SV=1	33	20	420	20	1	837	93.1	6.07	840.47	20	0	High	High	High	High	High	High	High	High	High	High	High	High	6.76919e+07	7.29758e+07	6.52009e+07	7.31509e+07	8.26576e+07	7.92051e+07	8.14411e+07	7.10373e+07	7.28822e+07	7.93803e+07	7.42658e+07	7.67921e+07
Q8C2Q7	Heterogeneous nuclear ribonucleoprotein H OS=Mus musculus OX=10090 GN=Hnrnph1 PE=1 SV=1	46	16	429	6	1	472	51.2	6.8	839.43	16	10	High	High	High	High	High	High	High	High	High	High	High	High	1.95547e+08	2.10198e+08	2.16672e+08	2.21691e+08	2.2311e+08	2.02605e+08	2.04908e+08	2.11838e+08	2.00863e+08	2.10032e+08	1.99616e+08	1.94909e+08
Q3U5R8	Inositol-1-monophosphatase OS=Mus musculus OX=10090 GN=Impa1 PE=2 SV=1	53	13	369	13	1	277	30.4	5.19	836.81	13	0	High	High	High	High	High	High	High	High	High	High	High	High	1.56387e+08	1.63259e+08	1.67293e+08	1.665e+08	1.66532e+08	1.58388e+08	1.64204e+08	1.67186e+08	1.63787e+08	1.5289e+08	1.64389e+08	1.56651e+08
A0A0R4J0Q5	Lamin-B2 OS=Mus musculus OX=10090 GN=Lmnb2 PE=1 SV=1	45	26	429	23	1	615	69	5.55	836.67	26	0	High	High	High	High	High	High	High	High	High	High	High	High	9.65507e+07	9.16467e+07	9.4837e+07	8.58005e+07	9.98805e+07	8.78822e+07	9.30837e+07	8.90033e+07	8.0309e+07	8.56614e+07	8.46384e+07	8.08273e+07
Q3UGC8	Propionyl-Coenzyme A carboxylase, alpha polypeptide, isoform CRA_b OS=Mus musculus OX=10090 GN=Pcca PE=1 SV=1	35	23	407	23	1	724	79.9	7.25	835.28	23	0	High	High	High	High	High	High	High	High	High	High	High	High	1.00093e+08	9.12905e+07	8.62639e+07	8.5301e+07	9.37518e+07	8.28644e+07	7.96011e+07	8.74495e+07	1.0245e+08	8.31599e+07	9.50014e+07	8.53498e+07
Q80YU5	Myelin oligodendrocyte glycoprotein (Fragment) OS=Mus musculus OX=10090 GN=Mog PE=2 SV=1	38	14	429	14	1	274	31.1	8.54	835.05	14	0	High	High	High	High	High	High	High	High	High	High	High	High	2.53216e+08	2.96672e+08	2.56555e+08	2.45954e+08	2.47684e+08	2.8544e+08	2.58882e+08	3.05877e+08	3.34843e+08	3.47761e+08	3.52089e+08	3.22108e+08
Q8CFX3	Protocadherin 1 OS=Mus musculus OX=10090 GN=Pcdh1 PE=1 SV=1	18	17	380	2	1	1038	112.3	5.02	835.04	17	0	High	High	High	High	High	High	High	High	High	High	High	High	1.30916e+07	1.17461e+07	1.21551e+07	1.14719e+07	1.36701e+07	1.12974e+07	7.47779e+06	1.25095e+07	1.19992e+07	1.27325e+07	1.26358e+07	1.00037e+07
G3X9H5	Huntingtin OS=Mus musculus OX=10090 GN=Htt PE=1 SV=1	16	41	485	41	1	3120	344.6	6.28	833.83	41	0	High	High	High	High	High	High	High	High	High	High	High	High	5.91994e+07	6.48487e+07	6.40917e+07	6.50074e+07	6.08016e+07	6.49955e+07	6.21934e+07	6.01537e+07	6.45613e+07	6.32734e+07	5.92788e+07	6.24819e+07
Q8R570	Synaptosomal-associated protein 47 OS=Mus musculus OX=10090 GN=Snap47 PE=1 SV=1	50	16	373	16	1	413	46.5	5.76	831.3	16	0	High	High	High	High	High	High	High	High	High	High	High	High	7.04009e+07	7.00807e+07	6.64212e+07	7.29165e+07	8.05059e+07	7.42507e+07	7.7783e+07	7.20689e+07	7.2682e+07	7.80083e+07	7.17315e+07	7.58045e+07
O70589	Peripheral plasma membrane protein CASK OS=Mus musculus OX=10090 GN=Cask PE=1 SV=2	31	25	466	1	1	926	105	6.43	830.53	25	21	Peak Found	Peak Found	Peak Found	Peak Found	High	High	High	High	Peak Found	High	High	High	7.64692e+07	7.06003e+07	7.66472e+07	7.89359e+07	7.68041e+07	7.94692e+07	7.93037e+07	7.39824e+07	7.6371e+07	7.46726e+07	7.42332e+07	7.62201e+07
Q9WV69	Dematin OS=Mus musculus OX=10090 GN=Dmtn PE=1 SV=1	42	15	446	15	1	405	45.4	8.41	830.18	15	0	High	High	High	High	High	High	High	High	High	High	High	High	1.82304e+08	2.02558e+08	2.12594e+08	1.92489e+08	1.90667e+08	2.056e+08	1.9983e+08	1.85124e+08	1.86333e+08	1.86442e+08	1.94279e+08	1.95357e+08
Q9JKK7	Tropomodulin-2 OS=Mus musculus OX=10090 GN=Tmod2 PE=1 SV=2	44	13	450	12	1	351	39.5	5.35	827.36	13	1	High	High	High	High	High	High	High	High	High	High	High	High	1.42831e+08	1.20965e+08	1.32017e+08	1.29854e+08	1.31771e+08	1.32112e+08	1.20485e+08	1.32647e+08	1.15572e+08	1.2712e+08	1.28932e+08	1.27912e+08
P68040	Receptor of activated protein C kinase 1 OS=Mus musculus OX=10090 GN=Rack1 PE=1 SV=3	59	14	342	14	1	317	35.1	7.69	824.33	14	0	High	High	High	High	High	High	High	High	High	High	High	High	9.29434e+07	9.92368e+07	9.39826e+07	1.04211e+08	9.48804e+07	8.99435e+07	9.56175e+07	9.80528e+07	9.57991e+07	9.79573e+07	9.38494e+07	8.69938e+07
B9EJ23	Cask protein OS=Mus musculus OX=10090 GN=Cask PE=2 SV=1	31	25	462	1	1	880	100.1	6.35	823.11	25	0	Not Found	Not Found	Peak Found	Not Found	Not Found	High	High	High	High	Not Found	Not Found	High	NA	NA	2.71318e+06	NA	NA	3.06639e+06	2.18459e+06	2.5603e+06	3.36513e+06	NA	NA	NA
Q99LC5	Electron transfer flavoprotein subunit alpha, mitochondrial OS=Mus musculus OX=10090 GN=Etfa PE=1 SV=2	48	12	332	12	1	333	35	8.38	822.13	12	0	High	High	High	High	High	High	High	High	High	High	High	High	1.18112e+08	1.11534e+08	1.06777e+08	1.2032e+08	1.11519e+08	1.07225e+08	1.08384e+08	1.16533e+08	1.21838e+08	1.18444e+08	1.21768e+08	1.14007e+08
Q3TRJ7	SH3-domain GRB2-like 1 OS=Mus musculus OX=10090 GN=Sh3gl1 PE=1 SV=1	43	17	436	12	1	368	41.5	5.72	821.55	17	0	High	High	High	High	High	High	High	High	High	High	High	High	2.58247e+07	2.68046e+07	2.88861e+07	2.81194e+07	3.09151e+07	2.8386e+07	2.75214e+07	3.36841e+07	2.75955e+07	2.91273e+07	3.02223e+07	2.96936e+07
Q3TLP8	RAS-related C3 botulinum substrate 1, isoform CRA_a OS=Mus musculus OX=10090 GN=Rac1 PE=1 SV=1	40	10	499	5	1	211	23.4	8.69	820.37	10	5	High	High	High	High	High	High	High	High	High	High	High	High	6.48768e+08	6.90729e+08	6.82831e+08	6.78265e+08	6.29549e+08	6.41755e+08	6.41971e+08	6.04381e+08	6.43036e+08	5.72984e+08	5.7314e+08	5.57596e+08
D3Z3B8	Disks large homolog 1 OS=Mus musculus OX=10090 GN=Dlg1 PE=1 SV=1	38	28	437	1	1	834	91.6	6.34	819.22	28	0	Peak Found	Peak Found	High	Peak Found	Peak Found	High	Peak Found	Peak Found	Peak Found	Peak Found	Peak Found	High	1.96102e+06	1.19101e+06	2.08025e+06	2.18856e+06	2.19743e+06	1.61345e+06	561708	1.87916e+06	2.06416e+06	1.73773e+06	2.02977e+06	2.06895e+06
P21279	Guanine nucleotide-binding protein G(q) subunit alpha OS=Mus musculus OX=10090 GN=Gnaq PE=1 SV=4	47	15	421	9	1	359	42.1	5.68	816.92	15	5	High	High	High	High	High	High	High	High	High	High	High	High	2.3415e+08	2.00328e+08	2.03406e+08	2.08295e+08	2.03334e+08	2.06991e+08	2.17725e+08	2.10056e+08	2.05373e+08	1.92469e+08	2.04583e+08	2.21633e+08
Q3UQ44	Ras GTPase-activating-like protein IQGAP2 OS=Mus musculus OX=10090 GN=Iqgap2 PE=1 SV=2	27	38	483	14	1	1575	180.4	5.64	816.31	38	23	High	High	High	High	High	High	High	High	High	High	High	High	2.36381e+08	2.87983e+08	2.76888e+08	2.45383e+08	2.5856e+08	2.61286e+08	2.92638e+08	2.84797e+08	2.84866e+08	2.75884e+08	2.90081e+08	2.84222e+08
Q7TPT7	Valyl-tRNA synthetase OS=Mus musculus OX=10090 GN=Vars PE=2 SV=1	29	29	389	29	1	1263	140.1	7.77	815.34	29	0	High	High	High	High	High	High	High	High	High	High	High	High	5.09943e+07	5.62871e+07	5.71166e+07	7.16383e+07	6.2305e+07	5.95855e+07	5.26575e+07	5.53304e+07	6.07905e+07	5.99689e+07	5.79801e+07	6.07493e+07
F8WID5	Tropomyosin alpha-1 chain OS=Mus musculus OX=10090 GN=Tpm1 PE=1 SV=1	52	22	493	0	1	326	37.4	4.72	814.44	22	12	Not Found	Not Found	Not Found	Not Found	Not Found	Not Found	Not Found	Not Found	Not Found	Not Found	Not Found	Not Found	8.9038e+07	9.1513e+07	7.90171e+07	8.22168e+07	9.54268e+07	8.85818e+07	8.34975e+07	8.44355e+07	8.02979e+07	9.55912e+07	9.10989e+07	9.28582e+07
Q0KL02	Triple functional domain protein OS=Mus musculus OX=10090 GN=Trio PE=1 SV=3	19	48	501	40	1	3102	347.6	6.35	813.51	48	7	High	High	High	High	High	High	High	High	High	High	High	High	8.86741e+07	8.82693e+07	8.85473e+07	7.94431e+07	8.33826e+07	8.14632e+07	8.26162e+07	7.93774e+07	8.25051e+07	8.14708e+07	8.03014e+07	8.9261e+07
Q8BH66	Atlastin-1 OS=Mus musculus OX=10090 GN=Atl1 PE=1 SV=1	37	17	444	16	1	558	63.3	6.49	813.48	17	1	High	High	High	High	High	High	High	High	High	High	High	High	9.34099e+07	8.68347e+07	9.27863e+07	8.9758e+07	8.96614e+07	9.13922e+07	9.58713e+07	9.08954e+07	9.15706e+07	9.53624e+07	9.17441e+07	9.28625e+07
Q9JJK2	LanC-like protein 2 OS=Mus musculus OX=10090 GN=Lancl2 PE=1 SV=1	46	17	421	17	1	450	50.7	7.28	812.38	17	0	High	High	High	High	High	High	High	High	High	High	High	High	7.02877e+07	7.23372e+07	6.68688e+07	7.7514e+07	8.00776e+07	7.26058e+07	7.9663e+07	7.69593e+07	7.16326e+07	8.46554e+07	7.87235e+07	8.0845e+07
Q6NZJ6	Eukaryotic translation initiation factor 4 gamma 1 OS=Mus musculus OX=10090 GN=Eif4g1 PE=1 SV=1	22	30	510	25	1	1600	176	5.4	812.21	30	5	High	High	High	High	High	High	High	High	High	High	High	High	9.79424e+07	1.039e+08	8.28841e+07	8.00015e+07	7.61096e+07	8.68681e+07	8.17173e+07	8.93106e+07	7.31574e+07	7.69821e+07	8.27423e+07	8.39345e+07
Q80Y09	Pdcd6ip protein OS=Mus musculus OX=10090 GN=Pdcd6ip PE=2 SV=1	41	33	540	33	1	872	96.3	6.52	810.72	33	0	High	High	High	High	High	High	High	High	High	High	High	High	8.95451e+07	8.5926e+07	9.55862e+07	9.17205e+07	8.29402e+07	8.99444e+07	8.78465e+07	8.34785e+07	9.24556e+07	8.55196e+07	8.96704e+07	8.63916e+07
Q0PD62	RAB3B, member RAS oncogene family, isoform CRA_a OS=Mus musculus OX=10090 GN=Rab3b PE=1 SV=1	44	8	408	4	1	219	24.7	5.11	807.23	8	0	High	High	High	High	High	High	High	High	High	High	High	High	4.43038e+07	3.2786e+07	3.65693e+07	3.89471e+07	3.74252e+07	4.12103e+07	3.89081e+07	3.22851e+07	3.19282e+07	3.59996e+07	3.09527e+07	3.3963e+07
Q00493	Carboxypeptidase E OS=Mus musculus OX=10090 GN=Cpe PE=1 SV=2	34	13	315	13	1	476	53.2	5.19	806.08	13	0	High	High	High	High	High	High	High	High	High	High	High	High	8.9439e+07	9.162e+07	9.1562e+07	9.70353e+07	9.60626e+07	9.30668e+07	8.2232e+07	9.08576e+07	9.91779e+07	8.81934e+07	8.92806e+07	8.06052e+07
B1AX58	Plastin-3 OS=Mus musculus OX=10090 GN=Pls3 PE=1 SV=1	42	24	473	17	1	639	71.7	5.62	805.31	24	7	High	High	High	High	High	High	High	High	High	High	High	High	7.63719e+07	7.9902e+07	7.18308e+07	7.83853e+07	7.99287e+07	7.87214e+07	7.82785e+07	7.90339e+07	6.94701e+07	8.42489e+07	7.36483e+07	7.21704e+07
Q9DCW4	Electron transfer flavoprotein subunit beta OS=Mus musculus OX=10090 GN=Etfb PE=1 SV=3	53	13	342	13	1	255	27.6	8.1	804.68	13	0	High	High	High	High	High	High	High	High	High	High	High	High	9.32735e+07	8.62372e+07	7.98918e+07	8.94705e+07	8.75674e+07	8.47828e+07	8.08872e+07	8.53713e+07	9.96214e+07	1.01467e+08	9.38744e+07	8.75601e+07
P11881	Inositol 1,4,5-trisphosphate receptor type 1 OS=Mus musculus OX=10090 GN=Itpr1 PE=1 SV=2	17	41	485	41	1	2749	313	6.04	804.47	41	0	High	High	High	High	High	High	High	High	High	High	High	High	6.56423e+07	5.73343e+07	5.99603e+07	5.74316e+07	5.39237e+07	5.20823e+07	5.20104e+07	5.34124e+07	5.30257e+07	4.80533e+07	5.15365e+07	5.74392e+07
Q8BH44	Coronin-2B OS=Mus musculus OX=10090 GN=Coro2b PE=1 SV=2	35	16	479	16	1	480	54.9	8.27	803.58	16	0	High	High	High	High	High	High	High	High	High	High	High	High	1.18357e+08	1.1605e+08	1.17327e+08	1.26335e+08	1.16205e+08	1.23867e+08	1.21258e+08	1.24512e+08	1.17281e+08	1.1065e+08	1.12872e+08	1.15726e+08
A0A075DC90	Cytochrome c oxidase subunit 2 OS=Mus musculus OX=10090 GN=COX2 PE=3 SV=1	26	5	345	5	1	227	26	4.73	800.77	5	0	High	High	High	High	High	High	High	High	High	High	High	High	3.38398e+08	2.67211e+08	2.71195e+08	3.09815e+08	2.96117e+08	3.21175e+08	3.20937e+08	2.93175e+08	2.7894e+08	2.85459e+08	2.82389e+08	3.20891e+08
Q9DCW5	Cytochrome c oxidase subunit 6A, mitochondrial OS=Mus musculus OX=10090 GN=Cox6a1 PE=1 SV=1	42	3	439	3	1	112	12.5	9.98	800.71	3	0	High	High	High	High	High	High	High	High	High	High	High	High	6.81086e+07	8.50336e+07	6.55266e+07	8.59455e+07	9.30091e+07	7.16631e+07	8.43096e+07	8.21888e+07	8.99533e+07	9.35569e+07	8.95534e+07	8.43641e+07
G3UYZ1	Immunoglobulin superfamily member 8 OS=Mus musculus OX=10090 GN=Igsf8 PE=1 SV=1	40	14	338	14	1	548	58.1	7.91	800.5	14	0	High	High	High	High	High	High	High	High	High	High	High	High	1.64069e+08	1.71924e+08	1.67935e+08	1.72154e+08	1.74301e+08	1.74273e+08	1.77907e+08	1.77619e+08	1.84803e+08	1.91216e+08	1.80059e+08	1.81854e+08
Q9CQQ7	ATP synthase F(0) complex subunit B1, mitochondrial OS=Mus musculus OX=10090 GN=Atp5pb PE=1 SV=1	38	14	403	14	1	256	28.9	9.06	799.19	14	0	High	High	High	High	High	High	High	High	High	High	High	High	4.49171e+08	4.37229e+08	4.43651e+08	4.36743e+08	4.38531e+08	4.478e+08	4.20905e+08	4.26969e+08	4.29012e+08	4.12374e+08	4.10397e+08	4.21528e+08
Q8BGT8	Phytanoyl-CoA hydroxylase-interacting protein-like OS=Mus musculus OX=10090 GN=Phyhipl PE=1 SV=1	43	16	438	13	1	375	42.3	6.35	796.24	16	4	High	High	High	High	High	High	High	High	High	High	High	High	1.504e+08	1.49868e+08	1.62986e+08	1.49225e+08	1.52709e+08	1.58531e+08	1.48115e+08	1.50343e+08	1.4966e+08	1.44545e+08	1.3694e+08	1.4142e+08
Q8K400	Syntaxin-binding protein 5 OS=Mus musculus OX=10090 GN=Stxbp5 PE=1 SV=3	27	22	387	21	1	1152	127.6	7.21	793.23	22	1	High	High	High	High	High	High	High	High	High	High	High	High	4.80783e+07	5.05811e+07	5.13141e+07	5.54423e+07	5.31829e+07	4.83452e+07	5.38603e+07	5.17399e+07	5.13584e+07	4.91651e+07	5.10227e+07	5.16939e+07
G3X9G4	Dynamin-2 OS=Mus musculus OX=10090 GN=Dnm2 PE=1 SV=1	28	25	633	7	1	870	98	7.44	793.17	25	0	High	High	High	High	High	High	High	High	High	High	High	High	6.95202e+06	7.03252e+06	7.29322e+06	7.68175e+06	7.69047e+06	7.89624e+06	6.51788e+06	7.98773e+06	8.83117e+06	9.09454e+06	9.02497e+06	8.29842e+06
G3X9J1	Sodium/calcium exchanger 1 OS=Mus musculus OX=10090 GN=Slc8a1 PE=1 SV=1	18	15	401	5	1	970	108	4.98	792.19	15	10	High	High	High	High	High	High	High	High	High	High	High	High	1.11791e+08	1.19902e+08	1.10299e+08	1.12034e+08	1.1997e+08	1.12196e+08	1.20635e+08	1.19251e+08	1.22773e+08	1.298e+08	1.18002e+08	1.2662e+08
A0A1B0GR11	Transaldolase OS=Mus musculus OX=10090 GN=Taldo1 PE=1 SV=1	35	16	450	16	1	382	42.1	7.02	788.79	16	0	High	High	High	High	High	High	High	High	High	High	High	High	1.83776e+08	1.90742e+08	1.721e+08	1.60325e+08	1.80377e+08	1.79706e+08	1.83247e+08	1.73441e+08	1.79966e+08	1.8955e+08	1.70575e+08	1.6558e+08
P97315	Cysteine and glycine-rich protein 1 OS=Mus musculus OX=10090 GN=Csrp1 PE=1 SV=3	65	11	286	11	1	193	20.6	8.57	788.25	11	0	High	High	High	High	High	High	High	High	High	High	High	High	1.23469e+08	1.39559e+08	1.04402e+08	1.2116e+08	1.21797e+08	1.21666e+08	1.25401e+08	1.12239e+08	1.10172e+08	1.34966e+08	1.34117e+08	1.44757e+08
A4PI81	Ca2+-dependent activator protein for secretion 2 isoform b OS=Mus musculus OX=10090 GN=Cadps2 PE=2 SV=1	20	23	392	14	1	1304	148.5	6.1	787.99	23	0	High	High	High	High	High	High	High	High	High	High	High	High	1.96074e+07	2.2864e+07	2.30325e+07	2.24271e+07	1.9613e+07	2.13293e+07	2.19233e+07	2.17616e+07	2.358e+07	2.22198e+07	1.86148e+07	2.11173e+07
Q61553	Fascin OS=Mus musculus OX=10090 GN=Fscn1 PE=1 SV=4	46	20	407	20	1	493	54.5	6.89	787.68	20	0	High	High	High	High	High	High	High	High	High	High	High	High	2.53604e+08	2.55927e+08	2.44614e+08	2.38175e+08	2.44288e+08	2.35618e+08	2.37663e+08	2.37961e+08	2.34707e+08	2.37731e+08	2.36674e+08	2.34659e+08
E9Q456	Tropomyosin alpha-1 chain OS=Mus musculus OX=10090 GN=Tpm1 PE=1 SV=1	49	17	444	1	1	248	28.7	4.77	787.62	17	0	High	Peak Found	Peak Found	Peak Found	Peak Found	Peak Found	Peak Found	Peak Found	High	Peak Found	Peak Found	Peak Found	1.01701e+06	1.00966e+06	416455	841893	987791	739207	977201	1.02005e+06	868244	1.03298e+06	961856	1.33876e+06
Q68FF6	ARF GTPase-activating protein GIT1 OS=Mus musculus OX=10090 GN=Git1 PE=1 SV=1	34	21	396	21	1	770	85.2	6.93	784.59	21	0	High	High	High	High	High	High	High	High	High	High	High	High	9.75007e+07	9.08964e+07	1.13826e+08	1.03392e+08	1.04223e+08	1.07685e+08	9.53791e+07	1.06495e+08	9.97668e+07	8.47196e+07	1.04149e+08	1.05034e+08
P61164	Alpha-centractin OS=Mus musculus OX=10090 GN=Actr1a PE=1 SV=1	43	13	380	6	1	376	42.6	6.64	783.4	13	6	High	High	High	High	High	High	High	High	High	High	High	High	6.9095e+07	7.78266e+07	7.15965e+07	7.58288e+07	7.71058e+07	7.44998e+07	8.17536e+07	8.11558e+07	7.59829e+07	8.16759e+07	7.78292e+07	7.90169e+07
Q9D0K2	Succinyl-CoA:3-ketoacid coenzyme A transferase 1, mitochondrial OS=Mus musculus OX=10090 GN=Oxct1 PE=1 SV=1	38	14	415	14	1	520	56	8.53	783.07	14	0	High	High	High	High	High	High	High	High	High	High	High	High	2.09297e+08	1.72437e+08	1.78071e+08	1.84886e+08	1.91518e+08	1.90934e+08	1.81492e+08	1.76153e+08	1.94481e+08	1.6495e+08	1.74164e+08	1.71004e+08
P12023	Amyloid-beta A4 protein OS=Mus musculus OX=10090 GN=App PE=1 SV=3	24	14	330	13	1	770	86.7	4.79	782.58	14	2	High	High	High	High	High	High	High	High	High	High	High	High	5.39845e+07	4.68191e+07	5.10102e+07	5.01944e+07	4.95783e+07	5.62925e+07	5.30626e+07	4.86334e+07	5.31474e+07	5.60702e+07	5.50951e+07	6.1914e+07
Q3UD67	Uncharacterized protein OS=Mus musculus OX=10090 GN=Aars PE=2 SV=1	38	27	416	27	1	968	106.8	5.72	781.32	27	0	High	High	High	High	High	High	High	High	High	High	High	High	1.0837e+08	1.0183e+08	9.5037e+07	9.71565e+07	1.14047e+08	9.80696e+07	1.05482e+08	1.08216e+08	1.13421e+08	1.14065e+08	1.09379e+08	1.12945e+08
B2RSH2	Guanine nucleotide-binding protein G(i) subunit alpha-1 OS=Mus musculus OX=10090 GN=Gnai1 PE=1 SV=1	36	13	451	7	1	354	40.3	5.97	780.81	13	5	High	High	High	High	High	High	High	High	High	High	High	High	2.86776e+08	2.70179e+08	3.14215e+08	2.98004e+08	3.2237e+08	3.32827e+08	3.25459e+08	3.10488e+08	3.30819e+08	3.1983e+08	3.14875e+08	3.24189e+08
Q9D394	Protein RUFY3 OS=Mus musculus OX=10090 GN=Rufy3 PE=1 SV=1	38	18	402	17	1	469	53	5.49	777.1	18	1	High	High	High	High	High	High	High	High	High	High	High	High	1.28918e+08	1.30879e+08	1.30776e+08	1.34432e+08	1.36543e+08	1.34666e+08	1.28124e+08	1.27716e+08	1.35506e+08	1.31483e+08	1.27534e+08	1.29316e+08
Q9WVK4	EH domain-containing protein 1 OS=Mus musculus OX=10090 GN=Ehd1 PE=1 SV=1	42	22	404	16	1	534	60.6	6.83	774.1	22	7	High	High	High	High	High	High	High	High	High	High	High	High	5.80902e+07	6.52911e+07	6.32617e+07	6.7243e+07	6.95144e+07	6.13638e+07	7.20007e+07	6.85952e+07	6.8329e+07	8.98657e+07	8.30592e+07	6.8238e+07
A1A4T2	Alpha glucosidase 2 alpha neutral subunit OS=Mus musculus OX=10090 GN=Ganab PE=2 SV=1	30	27	451	27	1	966	109.3	6.15	772.62	27	0	High	High	High	High	High	High	High	High	High	High	High	High	7.59513e+07	7.55307e+07	7.08334e+07	7.99786e+07	8.04673e+07	7.84881e+07	7.74403e+07	7.82832e+07	8.23801e+07	7.92936e+07	8.19906e+07	7.94277e+07
Q5SSL4	Active breakpoint cluster region-related protein OS=Mus musculus OX=10090 GN=Abr PE=1 SV=1	35	27	471	25	1	859	97.6	6.58	772.3	27	2	High	High	High	High	High	High	High	High	High	High	High	High	8.54365e+07	7.73946e+07	8.97381e+07	8.81103e+07	7.97797e+07	8.26384e+07	9.01415e+07	8.19341e+07	7.87404e+07	9.2951e+07	7.96384e+07	1.03212e+08
Q6R891	Neurabin-2 OS=Mus musculus OX=10090 GN=Ppp1r9b PE=1 SV=1	34	22	347	20	1	817	89.5	4.92	770.43	22	2	High	High	High	High	High	High	High	High	High	High	High	High	1.33976e+08	1.28713e+08	1.22925e+08	1.2347e+08	1.32185e+08	1.2485e+08	1.2194e+08	1.17725e+08	1.18434e+08	1.17177e+08	1.2102e+08	1.21601e+08
P09405	Nucleolin OS=Mus musculus OX=10090 GN=Ncl PE=1 SV=2	34	24	456	24	1	707	76.7	4.75	770.3	24	0	High	High	High	High	High	High	High	High	High	High	High	High	9.92689e+07	9.9988e+07	9.18048e+07	9.99015e+07	1.01201e+08	9.80477e+07	1.03143e+08	1.00313e+08	9.21535e+07	1.07e+08	9.42947e+07	9.99562e+07
A0A087WPR1	Myelin-associated glycoprotein OS=Mus musculus OX=10090 GN=Mag PE=1 SV=1	25	12	443	2	1	627	69.3	5.1	770.27	12	10	High	High	High	High	High	High	High	High	High	High	High	High	2.16377e+08	2.24659e+08	2.4702e+08	2.02218e+08	1.91777e+08	2.38396e+08	2.05971e+08	2.50028e+08	2.75119e+08	2.72455e+08	2.89623e+08	2.6336e+08
Q9CR61	NADH dehydrogenase [ubiquinone] 1 beta subcomplex subunit 7 OS=Mus musculus OX=10090 GN=Ndufb7 PE=1 SV=3	70	7	474	7	1	137	16.3	8.18	768.94	7	0	High	High	High	High	High	High	High	High	High	High	High	High	4.1513e+07	3.90886e+07	3.7803e+07	4.37874e+07	4.44202e+07	4.13556e+07	4.34768e+07	4.33598e+07	4.11817e+07	4.41832e+07	4.62765e+07	4.73037e+07
Q9Z0P5	Twinfilin-2 OS=Mus musculus OX=10090 GN=Twf2 PE=1 SV=1	39	10	288	9	1	349	39.4	6.8	768.9	10	0	High	High	High	High	High	High	High	High	High	High	High	High	3.12685e+07	3.31066e+07	3.2625e+07	3.48595e+07	3.48259e+07	3.07638e+07	3.58156e+07	4.67455e+07	3.12216e+07	3.58056e+07	3.41159e+07	3.65479e+07
Q3T9L1	Coronin OS=Mus musculus OX=10090 GN=Coro1a PE=2 SV=1	32	15	438	15	1	461	51	6.48	768.58	15	0	High	High	High	High	High	High	High	High	High	High	High	High	4.06664e+08	4.111e+08	4.62599e+08	4.21002e+08	4.09874e+08	4.25144e+08	3.83811e+08	3.98648e+08	3.9544e+08	3.62418e+08	4.18625e+08	3.93502e+08
Q9DCS9	NADH dehydrogenase [ubiquinone] 1 beta subcomplex subunit 10 OS=Mus musculus OX=10090 GN=Ndufb10 PE=1 SV=3	57	10	308	10	1	176	21	8.03	768.54	10	0	High	High	High	High	High	High	High	High	High	High	High	High	9.08839e+07	7.7358e+07	8.26256e+07	9.16811e+07	8.71423e+07	8.42724e+07	8.84866e+07	9.35177e+07	8.66572e+07	8.98697e+07	9.15672e+07	9.04788e+07
Q6R0H7	Guanine nucleotide-binding protein G(s) subunit alpha isoforms XLas OS=Mus musculus OX=10090 GN=Gnas PE=1 SV=1	13	14	397	13	1	1133	121.4	4.81	767.38	14	0	High	High	High	High	High	High	High	High	High	High	High	High	6.63654e+07	6.33168e+07	6.52299e+07	6.0257e+07	6.39366e+07	6.53606e+07	6.29292e+07	6.25376e+07	6.43488e+07	6.60572e+07	6.0622e+07	6.45053e+07
G5E8T9	Hydroxyacyl glutathione hydrolase OS=Mus musculus OX=10090 GN=Hagh PE=1 SV=1	36	9	284	9	1	309	34.1	7.94	765.79	9	0	High	High	High	High	High	High	High	High	High	High	High	High	8.58697e+07	7.55456e+07	9.188e+07	8.26869e+07	7.78834e+07	8.33735e+07	7.63074e+07	8.02802e+07	8.08133e+07	6.65057e+07	7.93763e+07	8.27991e+07
Q54AH9	Beta-2-globin (Fragment) OS=Mus musculus OX=10090 GN=Hbb-b2 PE=2 SV=1	36	6	417	1	1	146	15.7	8.05	763.86	6	0	High	High	High	High	High	High	High	High	High	High	High	High	4.10747e+07	5.08481e+07	3.23704e+07	1.77818e+07	2.31872e+07	3.58468e+07	3.19684e+07	2.86074e+07	2.14837e+07	2.89465e+07	2.90173e+07	2.38549e+07
Q6PGJ3	L1 cell adhesion molecule OS=Mus musculus OX=10090 GN=L1cam PE=1 SV=1	22	24	419	24	1	1259	140.8	5.96	762.76	24	0	High	High	High	High	High	High	High	High	High	High	High	High	9.24642e+07	9.47713e+07	9.6037e+07	9.18171e+07	9.5747e+07	9.98506e+07	9.53716e+07	9.41081e+07	9.59194e+07	8.5853e+07	9.03286e+07	8.99967e+07
P10854	Histone H2B type 1-M OS=Mus musculus OX=10090 GN=Hist1h2bm PE=1 SV=2	53	8	399	4	1	126	13.9	10.32	762.06	8	6	High	High	High	High	High	High	High	High	High	High	High	High	7.96724e+08	8.62404e+08	7.8113e+08	7.44726e+08	7.13132e+08	7.82115e+08	7.51434e+08	7.72491e+08	8.06122e+08	7.63575e+08	6.62166e+08	6.41173e+08
Q3T1F6	Myelin-associated glycoprotein OS=Mus musculus OX=10090 GN=Mag PE=2 SV=1	24	11	433	1	1	582	64.2	5.01	762.04	11	0	High	High	High	High	High	High	High	High	High	High	High	High	1.38282e+07	1.33843e+07	1.5896e+07	1.66509e+07	1.04192e+07	1.25075e+07	1.69834e+07	1.7482e+07	1.68793e+07	2.1147e+07	2.2294e+07	1.73721e+07
Q497I3	Fatty acid binding protein 5, epidermal OS=Mus musculus OX=10090 GN=Fabp5 PE=1 SV=1	73	9	255	9	1	135	15.1	6.54	761.58	9	0	High	High	High	High	High	High	High	High	High	High	High	High	1.86133e+08	1.51586e+08	1.56007e+08	1.69028e+08	1.50809e+08	1.66891e+08	1.54428e+08	1.51966e+08	1.44813e+08	1.57523e+08	1.57095e+08	1.72348e+08
B7ZNL3	Tpm1 protein OS=Mus musculus OX=10090 GN=Tpm1 PE=1 SV=1	53	21	476	1	1	284	32.6	4.74	760.17	21	0	Not Found	Peak Found	High	High	High	High	Peak Found	Peak Found	High	High	High	High	NA	5.39445e+06	6.50669e+06	5.6474e+06	8.60256e+06	6.2051e+06	4.67243e+06	4.19122e+06	5.65828e+06	8.78439e+06	6.06626e+06	4.52297e+06
P60487	Pyridoxal phosphate phosphatase OS=Mus musculus OX=10090 GN=Pdxp PE=1 SV=1	52	13	375	12	1	292	31.5	5.74	758.58	13	1	High	High	High	High	High	High	High	High	High	High	High	High	1.27988e+08	1.23161e+08	1.32179e+08	1.39467e+08	1.26461e+08	1.30371e+08	1.28922e+08	1.37988e+08	1.3818e+08	1.29696e+08	1.24516e+08	1.31997e+08
V9GXM1	ADP-ribosylation factor GTPase-activating protein 1 OS=Mus musculus OX=10090 GN=Arfgap1 PE=1 SV=1	47	14	298	14	1	424	46.5	5.57	757.64	14	0	High	High	High	High	High	High	High	High	High	High	High	High	6.55217e+07	5.19289e+07	5.21519e+07	5.36114e+07	5.54941e+07	5.52637e+07	5.56981e+07	5.39026e+07	4.90802e+07	4.33936e+07	5.36073e+07	5.89824e+07
P31324	cAMP-dependent protein kinase type II-beta regulatory subunit OS=Mus musculus OX=10090 GN=Prkar2b PE=1 SV=3	47	16	353	12	1	416	46.1	4.98	757.54	16	0	High	High	High	High	High	High	High	High	High	High	High	High	3.22075e+07	3.75007e+07	3.50845e+07	3.28812e+07	4.04275e+07	3.26042e+07	4.05108e+07	3.12688e+07	3.81015e+07	3.55956e+07	3.1766e+07	3.71198e+07
P80313	T-complex protein 1 subunit eta OS=Mus musculus OX=10090 GN=Cct7 PE=1 SV=1	46	20	464	20	1	544	59.6	7.84	755.71	20	0	High	High	High	High	High	High	High	High	High	High	High	High	1.60402e+08	1.74038e+08	1.63682e+08	1.73469e+08	1.64096e+08	1.71318e+08	1.67734e+08	1.70828e+08	1.65499e+08	1.73563e+08	1.60556e+08	1.61213e+08
P12787	Cytochrome c oxidase subunit 5A, mitochondrial OS=Mus musculus OX=10090 GN=Cox5a PE=1 SV=2	39	8	355	8	1	146	16.1	6.54	755.47	8	0	High	High	High	High	High	High	High	High	High	High	High	High	4.6097e+08	3.50412e+08	3.29789e+08	5.48678e+08	3.37666e+08	3.19785e+08	5.39523e+08	5.19565e+08	5.39168e+08	5.27052e+08	5.22092e+08	3.10291e+08
Q542T7	RAB3C, member RAS oncogene family OS=Mus musculus OX=10090 GN=Rab3c PE=1 SV=1	52	11	413	7	1	227	25.9	5.24	753.88	11	3	High	High	High	High	High	High	High	High	High	High	High	High	3.92621e+08	3.91297e+08	4.07482e+08	3.95082e+08	3.82191e+08	3.92016e+08	4.15451e+08	3.87054e+08	3.80663e+08	3.67316e+08	3.36099e+08	3.49137e+08
O35129	Prohibitin-2 OS=Mus musculus OX=10090 GN=Phb2 PE=1 SV=1	61	17	396	17	1	299	33.3	9.83	751.54	17	0	High	High	High	High	High	High	High	High	High	High	High	High	1.55918e+08	1.57814e+08	1.33364e+08	1.49353e+08	1.36246e+08	1.3735e+08	1.6538e+08	1.55246e+08	1.57925e+08	1.62646e+08	1.43599e+08	1.54836e+08
Q3U336	Uncharacterized protein OS=Mus musculus OX=10090 GN=Synpo PE=2 SV=1	26	15	360	15	1	901	96.2	9.64	751.01	15	0	High	High	High	High	High	High	High	High	High	High	High	High	8.65309e+07	9.42944e+07	8.65943e+07	1.06512e+08	8.25877e+07	8.8701e+07	1.02116e+08	9.65888e+07	8.84775e+07	8.52545e+07	8.95252e+07	8.78151e+07
Q9D8N0	Elongation factor 1-gamma OS=Mus musculus OX=10090 GN=Eef1g PE=1 SV=3	39	18	416	18	1	437	50	6.74	750.16	18	0	High	High	High	High	High	High	High	High	High	High	High	High	1.66283e+08	1.69188e+08	1.76274e+08	1.73094e+08	1.70559e+08	1.75146e+08	1.72546e+08	1.70034e+08	1.72496e+08	1.76054e+08	1.62339e+08	1.59767e+08
P70333	Heterogeneous nuclear ribonucleoprotein H2 OS=Mus musculus OX=10090 GN=Hnrnph2 PE=1 SV=1	39	14	422	5	1	449	49.2	6.3	749.57	14	0	High	High	High	High	High	High	High	High	High	High	High	High	1.00684e+07	1.02249e+07	8.79542e+06	1.43389e+07	1.09143e+07	8.49851e+06	1.30562e+07	1.3997e+07	1.05749e+07	1.39931e+07	1.01721e+07	1.01707e+07
Q3U1J4	DNA damage-binding protein 1 OS=Mus musculus OX=10090 GN=Ddb1 PE=1 SV=2	36	36	516	36	1	1140	126.8	5.26	749.5	36	0	High	High	High	High	High	High	High	High	High	High	High	High	8.0627e+07	8.33432e+07	8.25184e+07	8.94145e+07	8.20863e+07	8.34593e+07	8.20451e+07	7.99366e+07	7.88886e+07	8.27805e+07	8.07009e+07	8.58336e+07
Q8R5C5	Beta-centractin OS=Mus musculus OX=10090 GN=Actr1b PE=1 SV=1	39	12	354	5	1	376	42.3	6.4	749.34	12	0	High	High	High	High	High	High	High	High	High	High	High	High	1.21391e+07	8.90697e+06	9.27643e+06	1.30879e+07	1.52706e+07	1.18137e+07	1.24994e+07	1.41663e+07	9.65455e+06	1.59657e+07	1.27058e+07	1.6355e+07
Q6PGN3	Serine/threonine-protein kinase DCLK2 OS=Mus musculus OX=10090 GN=Dclk2 PE=1 SV=1	33	21	408	20	1	756	82.9	8.44	748.99	21	1	High	High	High	High	High	High	High	High	High	High	High	High	5.03312e+07	4.28026e+07	4.38165e+07	4.43338e+07	4.14488e+07	4.1433e+07	4.9519e+07	4.82794e+07	4.16702e+07	4.33445e+07	4.56574e+07	4.93957e+07
Q4FJL0	RAB10, member RAS oncogene family OS=Mus musculus OX=10090 GN=Rab10 PE=1 SV=1	54	13	418	11	1	200	22.5	8.38	747.13	13	0	High	High	High	High	High	High	High	High	High	High	High	High	1.21473e+08	1.27231e+08	1.22218e+08	1.29829e+08	1.39205e+08	1.25435e+08	1.32053e+08	1.36699e+08	1.24843e+08	1.40543e+08	1.39237e+08	1.20119e+08
Q9ERK4	Exportin-2 OS=Mus musculus OX=10090 GN=Cse1l PE=1 SV=1	33	27	395	27	1	971	110.4	5.77	745.62	27	0	High	High	High	High	High	High	High	High	High	High	High	High	5.09092e+07	5.40681e+07	5.39257e+07	5.751e+07	5.60849e+07	5.34378e+07	5.84125e+07	5.51381e+07	5.28532e+07	6.17201e+07	5.16049e+07	5.62944e+07
Q3TF14	Adenosylhomocysteinase OS=Mus musculus OX=10090 GN=Ahcy PE=1 SV=1	43	18	366	16	1	432	47.7	6.54	744.1	18	0	High	High	High	High	High	High	High	High	High	High	High	High	1.04488e+08	1.02654e+08	1.05558e+08	1.04472e+08	1.0147e+08	1.05517e+08	1.03295e+08	1.03071e+08	1.05863e+08	1.03508e+08	1.05073e+08	9.84748e+07
B2KGP3	Protein phosphatase 1E (PP2C domain containing) OS=Mus musculus OX=10090 GN=Ppm1e PE=1 SV=1	25	15	332	15	1	749	83.4	4.97	744.03	15	0	High	High	High	High	High	High	High	High	High	High	High	High	7.02128e+07	7.22158e+07	6.53793e+07	6.63643e+07	6.41708e+07	6.32364e+07	6.43067e+07	6.28031e+07	6.2856e+07	5.50396e+07	6.40407e+07	6.9764e+07
Q6ZQ56	MKIAA0743 protein (Fragment) OS=Mus musculus OX=10090 GN=mKIAA0743 PE=4 SV=1	27	26	403	1	1	1203	132.7	6.34	743.46	26	0	Peak Found	Peak Found	Peak Found	Peak Found	Peak Found	Peak Found	Peak Found	Peak Found	Peak Found	Peak Found	High	Peak Found	2.34056e+06	2.23062e+06	2.64312e+06	2.017e+06	1.89079e+06	1.80854e+06	1.93575e+06	2.40941e+06	2.31864e+06	2.15622e+06	1.93552e+06	2.11921e+06
P50580	Proliferation-associated protein 2G4 OS=Mus musculus OX=10090 GN=Pa2g4 PE=1 SV=3	44	15	369	15	1	394	43.7	6.86	742.1	15	0	High	High	High	High	High	High	High	High	High	High	High	High	4.7043e+07	5.04915e+07	5.29057e+07	5.152e+07	5.28671e+07	5.122e+07	5.00312e+07	5.25441e+07	4.99532e+07	5.15021e+07	5.3681e+07	4.95152e+07
A0A1S6GWJ8	Uncharacterized protein OS=Mus musculus OX=10090 GN=Hnrnpm PE=2 SV=1	36	25	447	25	1	809	86.4	9.11	741.83	25	0	High	High	High	High	High	High	High	High	High	High	High	High	7.66168e+07	7.29843e+07	6.88043e+07	7.45407e+07	7.84811e+07	8.21752e+07	8.53339e+07	7.49716e+07	8.5362e+07	8.04431e+07	7.39901e+07	7.86473e+07
A0A0A0MQD5	SH3 and multiple ankyrin repeat domains protein 3 OS=Mus musculus OX=10090 GN=Shank3 PE=1 SV=1	19	26	371	25	1	1805	192.1	8.9	740.83	26	0	High	High	High	High	High	High	High	High	High	High	High	High	3.90603e+07	3.60898e+07	3.94584e+07	3.92023e+07	4.02563e+07	3.84134e+07	3.68204e+07	4.0165e+07	3.6916e+07	3.59087e+07	4.03849e+07	3.74813e+07
P62881	Guanine nucleotide-binding protein subunit beta-5 OS=Mus musculus OX=10090 GN=Gnb5 PE=1 SV=1	35	12	301	12	1	395	43.5	6.46	740.68	12	0	High	High	High	High	High	High	High	High	High	High	High	High	7.14237e+07	7.62755e+07	9.02295e+07	7.99271e+07	8.10367e+07	7.88684e+07	8.45198e+07	7.61227e+07	7.49909e+07	7.12263e+07	7.37614e+07	7.49618e+07
A2AI21	Glutamate receptor ionotropic, NMDA 1 OS=Mus musculus OX=10090 GN=Grin1 PE=1 SV=1	25	24	398	24	1	959	107.9	8.97	740.65	24	0	High	High	High	High	High	High	High	High	High	High	High	High	1.17267e+08	1.223e+08	1.04992e+08	1.23715e+08	1.14822e+08	1.14352e+08	1.23992e+08	1.07389e+08	9.63893e+07	9.66692e+07	1.13779e+08	1.15416e+08
Q9Z2D6	Methyl-CpG-binding protein 2 OS=Mus musculus OX=10090 GN=Mecp2 PE=1 SV=1	42	16	358	16	1	484	52.3	9.96	740.41	16	0	High	High	High	High	High	High	High	High	High	High	High	High	4.2795e+07	4.4009e+07	4.05129e+07	4.07402e+07	4.45265e+07	4.42361e+07	3.91532e+07	3.68646e+07	3.91917e+07	4.21727e+07	3.84087e+07	4.25278e+07
P60904	DnaJ homolog subfamily C member 5 OS=Mus musculus OX=10090 GN=Dnajc5 PE=1 SV=1	46	8	323	8	1	198	22.1	5.07	740.06	8	0	High	High	High	High	High	High	High	High	High	High	High	High	2.29423e+08	2.39288e+08	2.19236e+08	2.17398e+08	2.21266e+08	2.10497e+08	2.18404e+08	2.11401e+08	2.14782e+08	2.20088e+08	2.1667e+08	2.30259e+08
O89054	Cytoskeletal beta-actin (Fragment) OS=Mus musculus OX=10090 GN=Actb PE=2 SV=1	65	5	282	1	1	136	15.2	4.65	739.87	5	0	Peak Found	High	Peak Found	High	High	High	High	High	High	High	High	High	5.45716e+06	6.68522e+06	4.23186e+06	7.19528e+06	8.30047e+06	6.48823e+06	7.48853e+06	7.98114e+06	7.87002e+06	9.92729e+06	8.27434e+06	9.34106e+06
P23116	Eukaryotic translation initiation factor 3 subunit A OS=Mus musculus OX=10090 GN=Eif3a PE=1 SV=5	22	30	445	30	1	1344	161.8	6.77	739.81	30	0	High	High	High	High	High	High	High	High	High	High	High	High	6.23183e+07	5.76372e+07	6.04053e+07	5.76275e+07	5.86378e+07	6.0001e+07	6.52792e+07	5.68998e+07	5.93129e+07	5.92537e+07	5.93029e+07	6.03023e+07
Q9R0Y5	Adenylate kinase isoenzyme 1 OS=Mus musculus OX=10090 GN=Ak1 PE=1 SV=1	57	12	315	12	1	194	21.5	5.81	739.42	12	0	High	High	High	High	High	High	High	High	High	High	High	High	3.57082e+07	4.15919e+07	3.45099e+07	4.8016e+07	4.73662e+07	3.76599e+07	4.74681e+07	4.73282e+07	5.02993e+07	6.28381e+07	4.42689e+07	4.3607e+07
Q3TF87	Uncharacterized protein OS=Mus musculus OX=10090 GN=Dars PE=2 SV=1	64	30	465	30	1	501	57.1	6.49	736.47	30	0	High	High	High	High	High	High	High	High	High	High	High	High	9.63234e+07	9.53431e+07	9.09724e+07	9.05674e+07	7.82204e+07	8.3333e+07	8.92631e+07	9.09076e+07	8.05677e+07	7.57285e+07	8.98321e+07	8.78109e+07
Q6P9K9	Neurexin-3 OS=Mus musculus OX=10090 GN=Nrxn3 PE=1 SV=2	20	26	402	1	1	1571	173.3	6.14	736.15	26	20	High	High	Not Found	Peak Found	Not Found	High	Peak Found	Not Found	Not Found	Not Found	Not Found	Not Found	3.81884e+07	4.21497e+07	3.88771e+07	4.57559e+07	3.99501e+07	4.05284e+07	4.38344e+07	4.23226e+07	3.8443e+07	3.57699e+07	3.78851e+07	4.00645e+07
Q8C419	Probable G-protein coupled receptor 158 OS=Mus musculus OX=10090 GN=Gpr158 PE=1 SV=2	25	24	410	24	1	1200	134.3	8.09	735.72	24	0	High	High	High	High	High	High	High	High	High	High	High	High	6.30802e+07	6.19943e+07	6.47141e+07	6.6269e+07	6.54344e+07	6.89049e+07	6.85776e+07	7.03827e+07	6.84281e+07	6.43788e+07	6.64559e+07	6.33179e+07
Q3U741	DEAD (Asp-Glu-Ala-Asp) box polypeptide 17, isoform CRA_a OS=Mus musculus OX=10090 GN=Ddx17 PE=1 SV=1	41	26	420	17	1	652	72.5	8.68	734.51	26	0	High	High	High	High	High	High	High	High	High	High	High	High	5.01878e+07	5.05631e+07	4.95124e+07	4.62449e+07	5.80908e+07	5.38081e+07	4.89416e+07	5.28802e+07	5.00364e+07	4.77373e+07	4.96644e+07	4.8828e+07
Q8K183	Pyridoxal kinase OS=Mus musculus OX=10090 GN=Pdxk PE=1 SV=1	46	13	342	13	1	312	35	6.29	733.37	13	0	High	High	High	High	High	High	High	High	High	High	High	High	1.01957e+08	1.0153e+08	1.12623e+08	1.07144e+08	1.08236e+08	1.06714e+08	1.05654e+08	1.06484e+08	1.13812e+08	1.24226e+08	1.11064e+08	1.02598e+08
P12658	Calbindin OS=Mus musculus OX=10090 GN=Calb1 PE=1 SV=2	47	12	311	11	1	261	30	4.83	732.51	12	0	High	High	High	High	High	High	High	High	High	High	High	High	8.34532e+07	7.66581e+07	7.86431e+07	7.95087e+07	8.1398e+07	7.53563e+07	8.64903e+07	8.19456e+07	7.40813e+07	7.67895e+07	7.15807e+07	7.66733e+07
Q8BLR2	Copine-4 OS=Mus musculus OX=10090 GN=Cpne4 PE=1 SV=1	45	20	425	19	1	557	62.4	6.33	732.15	20	0	High	High	High	High	High	High	High	High	High	High	High	High	3.76542e+07	5.07463e+07	3.76165e+07	4.41863e+07	4.23418e+07	4.37321e+07	5.42105e+07	4.48722e+07	5.01421e+07	3.97678e+07	4.30376e+07	4.30975e+07
Q3UPA1	Guanine nucleotide binding protein, alpha 11 OS=Mus musculus OX=10090 GN=Gna11 PE=1 SV=1	44	14	354	8	1	359	42	5.97	730.94	14	0	High	High	High	High	High	High	High	High	High	High	High	High	6.59468e+07	5.92717e+07	6.33397e+07	6.31421e+07	6.63587e+07	6.76046e+07	6.46682e+07	6.0267e+07	6.22714e+07	5.65887e+07	6.22736e+07	6.83582e+07
P62806	Histone H4 OS=Mus musculus OX=10090 GN=Hist1h4a PE=1 SV=2	53	8	391	8	1	103	11.4	11.36	726.94	8	0	High	High	High	High	High	High	High	High	High	High	High	High	5.76188e+08	9.09974e+08	5.74844e+08	5.73677e+08	5.33375e+08	5.13666e+08	5.34419e+08	5.63824e+08	4.99569e+08	5.18308e+08	5.41352e+08	5.26807e+08
E9QNX7	Sodium/potassium-transporting ATPase subunit alpha OS=Mus musculus OX=10090 GN=Atp4a PE=1 SV=1	7	7	380	1	1	1034	114	5.81	724.36	7	0	High	High	High	High	High	High	High	High	High	Not Found	High	High	NA	NA	NA	NA	NA	NA	NA	NA	NA	NA	NA	NA
P08226	Apolipoprotein E OS=Mus musculus OX=10090 GN=Apoe PE=1 SV=2	49	15	399	15	1	311	35.8	5.68	723.57	15	0	High	High	High	High	High	High	High	High	High	High	High	High	1.53976e+08	1.53615e+08	1.58454e+08	1.5676e+08	1.64503e+08	1.65251e+08	1.55089e+08	1.53592e+08	1.57792e+08	1.48568e+08	1.52483e+08	1.54888e+08
Q5DQR4	Syntaxin-binding protein 5-like OS=Mus musculus OX=10090 GN=Stxbp5l PE=1 SV=1	25	21	358	6	1	1185	131.8	6.86	721.91	21	12	High	High	High	High	High	High	High	High	High	High	High	High	3.02125e+07	3.43062e+07	3.52977e+07	3.60314e+07	3.54977e+07	3.12889e+07	3.62354e+07	4.12469e+07	3.14772e+07	3.6362e+07	2.99598e+07	3.79197e+07
Q5NC81	Nucleoside diphosphate kinase OS=Mus musculus OX=10090 GN=Nme1 PE=1 SV=1	78	11	384	2	1	152	17.2	7.37	719.16	11	0	Peak Found	High	Peak Found	High	High	Peak Found	High	High	High	High	High	High	7.20949e+06	9.37566e+06	4.55809e+06	4.74184e+06	3.77329e+06	5.69447e+06	6.91226e+06	8.46966e+06	4.20233e+06	5.99642e+06	5.28571e+06	4.34413e+06
B2RUC7	Serine/threonine kinase receptor associated protein OS=Mus musculus OX=10090 GN=Strap PE=1 SV=1	55	15	336	15	1	350	38.4	5.12	717.85	15	0	High	High	High	High	High	High	High	High	High	High	High	High	8.98181e+07	9.06914e+07	9.67944e+07	9.24301e+07	9.58444e+07	9.20702e+07	8.15629e+07	9.16573e+07	8.96571e+07	8.23894e+07	8.9481e+07	8.94842e+07
P51660	Peroxisomal multifunctional enzyme type 2 OS=Mus musculus OX=10090 GN=Hsd17b4 PE=1 SV=3	29	17	329	17	1	735	79.4	8.57	715.34	17	0	High	High	High	High	High	High	High	High	High	High	High	High	3.7227e+07	3.95931e+07	3.95626e+07	4.14456e+07	3.89803e+07	3.88236e+07	3.9636e+07	4.06557e+07	4.40286e+07	4.36969e+07	4.17936e+07	4.15527e+07
Q8C0M9	Isoaspartyl peptidase/L-asparaginase OS=Mus musculus OX=10090 GN=Asrgl1 PE=1 SV=1	52	13	310	13	1	326	33.9	7.65	714.38	13	0	High	High	High	High	High	High	High	High	High	High	High	High	1.49579e+08	1.67199e+08	1.76782e+08	1.67486e+08	1.54546e+08	1.73013e+08	1.71479e+08	1.60369e+08	1.89535e+08	1.61357e+08	1.50248e+08	1.74224e+08
Q3UD06	ATP synthase subunit gamma OS=Mus musculus OX=10090 GN=Atp5c1 PE=1 SV=1	32	11	370	11	1	298	32.9	9.01	714.31	11	0	High	High	High	High	High	High	High	High	High	High	High	High	6.04791e+08	6.40689e+08	5.79465e+08	6.0552e+08	5.45512e+08	5.66608e+08	5.89388e+08	5.68634e+08	5.92087e+08	5.95807e+08	5.64196e+08	5.60313e+08
A0A087WRS3	Abl interactor 2 OS=Mus musculus OX=10090 GN=Abi2 PE=1 SV=1	28	12	346	7	1	458	49.3	5.17	713.82	12	0	High	High	High	High	High	High	High	High	High	High	High	High	2.31876e+07	2.75995e+07	2.50156e+07	2.495e+07	2.61376e+07	2.44719e+07	2.68212e+07	2.43076e+07	2.72046e+07	2.70613e+07	2.69839e+07	2.91128e+07
Q4VWZ5	Acyl-CoA-binding protein OS=Mus musculus OX=10090 GN=Dbi PE=1 SV=1	39	4	397	4	1	135	15.2	9.13	713.61	4	0	High	High	High	High	High	High	High	High	High	High	High	High	1.51074e+08	1.47433e+08	1.41428e+08	1.76117e+08	1.73797e+08	1.44688e+08	1.65998e+08	1.69559e+08	1.68636e+08	1.7426e+08	1.53288e+08	1.66001e+08
Q9CQA3	Succinate dehydrogenase [ubiquinone] iron-sulfur subunit, mitochondrial OS=Mus musculus OX=10090 GN=Sdhb PE=1 SV=1	56	16	407	16	1	282	31.8	8.68	713.15	16	0	High	High	High	High	High	High	High	High	High	High	High	High	1.93692e+08	1.86939e+08	1.76515e+08	1.92514e+08	1.86297e+08	1.91426e+08	1.92294e+08	1.92847e+08	2.006e+08	1.90234e+08	1.82353e+08	1.7802e+08
Q9WV55	Vesicle-associated membrane protein-associated protein A OS=Mus musculus OX=10090 GN=Vapa PE=1 SV=2	47	13	384	12	1	249	27.8	8.4	712.74	13	1	High	High	High	High	High	High	High	High	High	High	High	High	1.07107e+08	1.02726e+08	1.1219e+08	1.14968e+08	1.12101e+08	1.08648e+08	1.06417e+08	1.01876e+08	1.12088e+08	1.07839e+08	1.06562e+08	1.11862e+08
Q61151	Serine/threonine-protein phosphatase 2A 56 kDa regulatory subunit epsilon isoform OS=Mus musculus OX=10090 GN=Ppp2r5e PE=1 SV=3	28	13	371	10	1	467	54.7	6.95	712	13	2	High	High	High	High	High	High	High	High	High	High	High	High	6.58394e+07	6.79753e+07	7.06514e+07	6.54295e+07	7.00443e+07	7.077e+07	5.99211e+07	6.64219e+07	6.6736e+07	6.48535e+07	6.80128e+07	6.75765e+07
F8WHL2	Coatomer subunit alpha OS=Mus musculus OX=10090 GN=Copa PE=1 SV=1	25	26	393	26	1	1233	139.3	7.58	711.83	26	0	High	High	High	High	High	High	High	High	High	High	High	High	6.64091e+07	7.08538e+07	7.71892e+07	7.8462e+07	7.45252e+07	7.51098e+07	7.61054e+07	7.56365e+07	7.72932e+07	7.77603e+07	7.1771e+07	7.13763e+07
Q91V61	Sideroflexin-3 OS=Mus musculus OX=10090 GN=Sfxn3 PE=1 SV=1	48	13	358	12	1	321	35.4	9.51	710.96	13	1	High	High	High	High	High	High	High	High	High	High	High	High	2.90548e+08	2.85809e+08	2.70264e+08	2.77434e+08	2.92808e+08	2.7935e+08	2.82653e+08	2.82608e+08	2.73837e+08	2.59594e+08	2.64195e+08	2.63554e+08
Q8R5H6	Wiskott-Aldrich syndrome protein family member 1 OS=Mus musculus OX=10090 GN=Wasf1 PE=1 SV=2	25	14	362	13	1	559	61.5	6.37	710.95	14	1	High	High	High	High	High	High	High	High	High	High	High	High	9.45525e+07	1.00446e+08	9.33376e+07	8.68147e+07	9.11615e+07	9.11795e+07	9.02068e+07	9.08514e+07	8.57286e+07	8.4326e+07	8.58399e+07	8.91924e+07
Q61649	Alpha-globin mRNA (Fragment) OS=Mus musculus OX=10090 PE=2 SV=1	71	4	318	1	1	58	6.2	7.52	710.3	4	0	High	High	High	High	High	High	High	High	High	High	High	High	1.41706e+07	1.62725e+07	1.70045e+07	1.06057e+07	1.25985e+07	1.2412e+07	8.87387e+06	1.5572e+07	1.2496e+07	2.31074e+07	1.22132e+07	1.14268e+07
Q9Z268	RasGAP-activating-like protein 1 OS=Mus musculus OX=10090 GN=Rasal1 PE=1 SV=2	40	29	450	29	1	799	89.3	6.37	709.05	29	0	High	High	High	High	High	High	High	High	High	High	High	High	8.92746e+07	9.39e+07	9.20239e+07	9.80258e+07	9.15019e+07	9.49336e+07	9.89353e+07	9.06209e+07	9.37056e+07	9.41362e+07	9.63283e+07	9.1777e+07
Q8C845	EF-hand domain-containing protein D2 OS=Mus musculus OX=10090 GN=Efhd2 PE=1 SV=1	52	14	327	14	1	240	26.8	5.14	708.67	14	0	High	High	High	High	High	High	High	High	High	High	High	High	1.38591e+08	1.51707e+08	1.56266e+08	1.49648e+08	1.48604e+08	1.4029e+08	1.38531e+08	1.34705e+08	1.34598e+08	1.46273e+08	1.4093e+08	1.46218e+08
O08529	Calpain-2 catalytic subunit OS=Mus musculus OX=10090 GN=Capn2 PE=1 SV=4	36	20	319	20	1	700	79.8	4.96	707.22	20	0	High	High	High	High	High	High	High	High	High	High	High	High	6.18298e+07	4.91035e+07	6.06965e+07	5.27288e+07	5.09057e+07	5.93622e+07	5.04111e+07	5.60788e+07	6.0942e+07	6.05035e+07	6.04039e+07	5.84236e+07
Q9Z0X1	Apoptosis-inducing factor 1, mitochondrial OS=Mus musculus OX=10090 GN=Aifm1 PE=1 SV=1	31	14	288	14	1	612	66.7	9.17	705.86	14	0	High	High	High	High	High	High	High	High	High	High	High	High	3.90892e+07	4.031e+07	3.19263e+07	3.64449e+07	3.93245e+07	3.70534e+07	3.718e+07	3.90767e+07	3.81039e+07	4.34516e+07	3.80148e+07	3.83691e+07
Q5SW83	ARP2 actin-related protein 2 homolog (Yeast) OS=Mus musculus OX=10090 GN=Actr2 PE=1 SV=1	33	13	366	13	1	394	44.7	6.74	705.76	13	0	High	High	High	High	High	High	High	High	High	High	High	High	2.22983e+08	2.13618e+08	2.27011e+08	2.10479e+08	2.01142e+08	2.09609e+08	2.00407e+08	2.1369e+08	2.02888e+08	1.92299e+08	2.03257e+08	2.09481e+08
B1AWV9	Anion exchange protein OS=Mus musculus OX=10090 GN=Slc4a10 PE=1 SV=1	20	20	366	16	1	1106	124.5	6.43	705.05	20	4	High	High	High	High	High	High	High	High	High	High	High	High	6.16102e+07	5.13495e+07	4.28716e+07	5.29201e+07	5.60862e+07	5.68841e+07	4.45921e+07	4.61895e+07	5.76871e+07	6.93559e+07	6.12851e+07	6.2263e+07
Q8JZN5	Acyl-CoA dehydrogenase family member 9, mitochondrial OS=Mus musculus OX=10090 GN=Acad9 PE=1 SV=2	35	19	322	19	1	625	68.7	7.46	704.43	19	0	High	High	High	High	High	High	High	High	High	High	High	High	7.0222e+07	6.96468e+07	6.95566e+07	6.78818e+07	7.03108e+07	6.88013e+07	7.03531e+07	6.79292e+07	7.14492e+07	6.9763e+07	6.77374e+07	7.10132e+07
A2AEW8	GRIP1-associated protein 1 OS=Mus musculus OX=10090 GN=Gripap1 PE=1 SV=1	42	31	353	31	1	837	95.9	5.17	703.23	31	0	High	High	High	High	High	High	High	High	High	High	High	High	6.33907e+07	6.30652e+07	6.18051e+07	6.47465e+07	6.12521e+07	6.40325e+07	6.43111e+07	5.74373e+07	5.91058e+07	5.82586e+07	6.43031e+07	6.53105e+07
Q99JP4	Anaphase-promoting complex subunit CDC26 OS=Mus musculus OX=10090 GN=Cdc26 PE=1 SV=1	29	11	319	3	1	351	40.5	8.79	702.41	11	8	High	High	High	High	High	High	High	High	High	High	High	High	1.25536e+08	1.23651e+08	1.33466e+08	1.27598e+08	1.27003e+08	1.3e+08	1.29821e+08	1.19615e+08	1.29631e+08	1.24946e+08	1.14432e+08	1.16901e+08
B9EJA2	Cortactin-binding protein 2 OS=Mus musculus OX=10090 GN=Cttnbp2 PE=1 SV=2	17	25	374	25	1	1648	178.7	8.19	701.18	25	0	High	High	High	High	High	High	High	High	High	High	High	High	5.72957e+07	5.93986e+07	5.30924e+07	6.01068e+07	5.73655e+07	4.74776e+07	5.61515e+07	5.98763e+07	5.04503e+07	4.9879e+07	5.4412e+07	4.95096e+07
B9EKJ7	Tankyrase 1 binding protein 1 OS=Mus musculus OX=10090 GN=Tnks1bp1 PE=2 SV=1	23	28	363	28	1	1720	181.7	4.87	699.44	28	0	High	High	High	High	High	High	High	High	High	High	High	High	5.35903e+07	4.90508e+07	5.25708e+07	4.98908e+07	5.14718e+07	5.0725e+07	5.29976e+07	4.92951e+07	5.29583e+07	5.32903e+07	5.09088e+07	5.21606e+07
Q3TD71	Secretory carrier-associated membrane protein OS=Mus musculus OX=10090 GN=Scamp1 PE=1 SV=1	37	10	311	10	1	338	38	7.71	699.27	10	0	High	High	High	High	High	High	High	High	High	High	High	High	7.71655e+07	6.77146e+07	5.67748e+07	7.58511e+07	7.24211e+07	6.92888e+07	7.51056e+07	7.50291e+07	7.7055e+07	7.70131e+07	7.84753e+07	7.70589e+07
P97450	ATP synthase-coupling factor 6, mitochondrial OS=Mus musculus OX=10090 GN=Atp5pf PE=1 SV=1	44	6	263	6	1	108	12.5	9.36	695.86	6	0	High	High	High	High	High	High	High	High	High	High	High	High	2.56581e+08	2.32062e+08	2.50005e+08	2.38191e+08	2.51886e+08	2.56191e+08	2.36252e+08	2.22276e+08	2.39386e+08	2.244e+08	2.17468e+08	2.37305e+08
P62702	40S ribosomal protein S4, X isoform OS=Mus musculus OX=10090 GN=Rps4x PE=1 SV=2	55	16	415	16	1	263	29.6	10.15	695.81	16	0	High	High	High	High	High	High	High	High	High	High	High	High	1.03302e+08	1.26262e+08	9.78281e+07	9.87908e+07	8.99399e+07	9.68795e+07	9.58484e+07	9.81985e+07	1.0124e+08	9.43171e+07	9.44e+07	9.81797e+07
Q9Z2I0	Mitochondrial proton/calcium exchanger protein OS=Mus musculus OX=10090 GN=Letm1 PE=1 SV=1	42	24	389	24	1	738	82.9	6.52	695.68	24	0	High	High	High	High	High	High	High	High	High	High	High	High	7.97646e+07	7.35262e+07	6.78166e+07	7.4309e+07	7.73947e+07	7.54986e+07	7.78065e+07	7.48118e+07	7.10226e+07	7.92581e+07	7.71892e+07	8.19193e+07
Q7TMF4	Propionyl Coenzyme A carboxylase, beta polypeptide OS=Mus musculus OX=10090 GN=Pccb PE=2 SV=1	45	19	357	19	1	541	58.3	7.66	694.96	19	0	High	High	High	High	High	High	High	High	High	High	High	High	4.73742e+07	5.33391e+07	4.1295e+07	5.12036e+07	5.50901e+07	4.57877e+07	5.04517e+07	5.47611e+07	5.8184e+07	6.35714e+07	5.73999e+07	5.65308e+07
Q3U111	Uncharacterized protein (Fragment) OS=Mus musculus OX=10090 GN=Rdx PE=2 SV=1	23	19	446	11	1	662	77.4	8.94	693.98	19	0	High	High	High	High	High	High	High	High	High	High	High	High	2.97124e+07	3.35223e+07	2.86821e+07	3.10843e+07	3.16838e+07	3.3577e+07	2.93599e+07	3.35846e+07	3.65585e+07	3.85433e+07	3.50092e+07	3.35449e+07
Q8BKC5	Importin-5 OS=Mus musculus OX=10090 GN=Ipo5 PE=1 SV=3	31	27	343	26	1	1097	123.5	4.93	692.56	27	1	High	High	High	High	High	High	High	High	High	High	High	High	4.20534e+07	4.3086e+07	4.32577e+07	4.24925e+07	4.769e+07	4.34038e+07	4.58904e+07	4.63408e+07	4.47765e+07	5.17617e+07	4.509e+07	4.85462e+07
Q8BWT1	3-ketoacyl-CoA thiolase, mitochondrial OS=Mus musculus OX=10090 GN=Acaa2 PE=1 SV=3	63	16	319	16	1	397	41.8	8.09	692.55	16	0	High	High	High	High	High	High	High	High	High	High	High	High	7.78834e+07	6.963e+07	5.39827e+07	7.79934e+07	6.93433e+07	7.18265e+07	6.32736e+07	6.55995e+07	8.57888e+07	1.00525e+08	8.88328e+07	7.0855e+07
Q7TME0	Phospholipid phosphatase-related protein type 4 OS=Mus musculus OX=10090 GN=Plppr4 PE=1 SV=2	33	21	376	21	1	766	83.2	8.84	691.36	21	0	High	High	High	High	High	High	High	High	High	High	High	High	1.06176e+08	9.81582e+07	9.63696e+07	9.6486e+07	9.08903e+07	8.94736e+07	9.77162e+07	9.51735e+07	8.96998e+07	8.59649e+07	9.23264e+07	9.09603e+07
H7BX95	Serine/arginine-rich-splicing factor 1 OS=Mus musculus OX=10090 GN=Srsf1 PE=1 SV=1	43	12	382	12	1	253	28.3	10.08	691.23	12	0	High	High	High	High	High	High	High	High	High	High	High	High	1.03402e+08	8.88821e+07	1.0686e+08	1.01669e+08	8.651e+07	1.13359e+08	8.77272e+07	9.79933e+07	8.29473e+07	8.65407e+07	8.64758e+07	9.64738e+07
Q3TEU8	Coronin OS=Mus musculus OX=10090 GN=Coro1c PE=2 SV=1	34	16	364	16	1	474	53.1	6.79	691.11	16	0	High	High	High	High	High	High	High	High	High	High	High	High	1.13931e+08	1.17199e+08	1.28412e+08	1.21101e+08	1.14658e+08	1.18705e+08	1.16635e+08	1.1457e+08	1.17416e+08	1.10547e+08	1.11387e+08	1.13091e+08
Q5YLW3	Ribosomal protein S3 OS=Mus musculus OX=10090 GN=Rps3 PE=1 SV=1	61	15	411	15	1	243	26.7	9.66	691.06	15	0	High	High	High	High	High	High	High	High	High	High	High	High	1.34243e+08	1.21487e+08	1.29207e+08	1.26626e+08	1.15359e+08	1.25695e+08	1.23835e+08	1.14568e+08	1.21232e+08	1.17389e+08	1.16141e+08	1.15438e+08
Q8CGP0	Histone H2B type 3-B OS=Mus musculus OX=10090 GN=Hist3h2bb PE=1 SV=3	53	8	345	4	1	126	13.9	10.32	690.98	8	0	High	High	High	High	High	High	High	High	High	High	High	High	1.26495e+07	1.96668e+07	9.95352e+06	9.20866e+06	6.66313e+06	6.40806e+06	1.18037e+07	1.24687e+07	6.82898e+06	6.93796e+06	5.26959e+06	3.33511e+06
Q61411	GTPase HRas OS=Mus musculus OX=10090 GN=Hras PE=1 SV=2	43	8	274	3	1	189	21.3	5.31	688.75	8	5	High	High	High	High	High	High	High	High	High	High	High	High	8.65192e+07	9.8861e+07	9.11733e+07	9.8408e+07	9.51e+07	9.17594e+07	9.66564e+07	9.72521e+07	9.82749e+07	9.61673e+07	9.46339e+07	9.31697e+07
Q3TI05	Chaperonin containing Tcp1, subunit 6a (Zeta) OS=Mus musculus OX=10090 GN=Cct6a PE=2 SV=1	37	19	391	19	1	531	58	7.08	686.34	19	0	High	High	High	High	High	High	High	High	High	High	High	High	2.73706e+08	2.86563e+08	2.76054e+08	2.80064e+08	2.77143e+08	2.80592e+08	2.65671e+08	2.75962e+08	2.72438e+08	2.52625e+08	2.64142e+08	2.5892e+08
Q91WS0	CDGSH iron-sulfur domain-containing protein 1 OS=Mus musculus OX=10090 GN=Cisd1 PE=1 SV=1	44	5	351	5	1	108	12.1	9.06	686.01	5	0	High	High	High	High	High	High	High	High	High	High	High	High	2.10302e+08	2.01939e+08	1.98852e+08	2.00144e+08	2.08692e+08	1.93347e+08	1.9148e+08	1.88458e+08	1.97077e+08	1.96346e+08	1.91687e+08	2.01445e+08
Q3TKG4	Uncharacterized protein (Fragment) OS=Mus musculus OX=10090 GN=Psmc3 PE=2 SV=1	45	18	315	18	1	502	55.6	5.24	684.3	18	0	High	High	High	High	High	High	High	High	High	High	High	High	3.44138e+07	4.48532e+07	3.99822e+07	4.87772e+07	5.0248e+07	4.42267e+07	5.10008e+07	5.17921e+07	4.93317e+07	4.97312e+07	4.69302e+07	4.83518e+07
Q99NE5	Regulating synaptic membrane exocytosis protein 1 OS=Mus musculus OX=10090 GN=Rims1 PE=1 SV=2	24	27	392	14	1	1463	163.1	9.42	683.61	27	12	High	High	High	High	High	High	High	High	High	High	High	High	4.53446e+07	4.97138e+07	5.1555e+07	5.15165e+07	5.14565e+07	4.72212e+07	4.82703e+07	4.64141e+07	4.54688e+07	4.29687e+07	4.70784e+07	4.67397e+07
Q3U1S6	Uncharacterized protein OS=Mus musculus OX=10090 GN=Csde1 PE=1 SV=1	35	27	404	27	1	798	88.7	6.37	683.41	27	0	High	High	High	High	High	High	High	High	High	High	High	High	1.02152e+08	1.10127e+08	1.13727e+08	1.13737e+08	1.0454e+08	1.04222e+08	1.02965e+08	1.04159e+08	1.01542e+08	9.40015e+07	9.91807e+07	9.44594e+07
Q9WUA2	Phenylalanine--tRNA ligase beta subunit OS=Mus musculus OX=10090 GN=Farsb PE=1 SV=2	32	18	352	18	1	589	65.7	7.12	683.3	18	0	High	High	High	High	High	High	High	High	High	High	High	High	5.4573e+07	7.03897e+07	6.00623e+07	6.74701e+07	6.79938e+07	6.07577e+07	6.91562e+07	6.7189e+07	6.4869e+07	6.71787e+07	6.44892e+07	6.59566e+07
Q7TQG7	A disintegrin and metallopeptidase domain 11, isoform CRA_a OS=Mus musculus OX=10090 GN=Adam11 PE=1 SV=1	24	13	259	13	1	778	84.8	7.43	682.92	13	0	High	High	High	High	High	High	High	High	High	High	High	High	3.23191e+07	3.66388e+07	2.58334e+07	3.33626e+07	3.37805e+07	2.63026e+07	3.27427e+07	3.4087e+07	3.00198e+07	3.16204e+07	3.29999e+07	3.13635e+07
Q9QYB5	Gamma-adducin OS=Mus musculus OX=10090 GN=Add3 PE=1 SV=2	26	17	309	3	1	706	78.7	5.95	682.68	17	0	High	High	High	High	High	Peak Found	High	High	High	High	High	High	3.41384e+06	4.03991e+06	4.78988e+06	5.45918e+06	6.74724e+06	8.28809e+06	5.23099e+06	5.63522e+06	4.92395e+06	6.62287e+06	6.57997e+06	7.19255e+06
Q9JKD3	Secretory carrier-associated membrane protein 5 OS=Mus musculus OX=10090 GN=Scamp5 PE=1 SV=1	12	3	371	3	1	235	26.1	8.54	681.89	3	0	High	High	High	High	High	High	High	High	High	High	High	High	1.06273e+08	9.94566e+07	1.06063e+08	1.05229e+08	8.82586e+07	1.08357e+08	1.0366e+08	9.81275e+07	1.03197e+08	8.86536e+07	8.65832e+07	9.90862e+07
Q3TGI6	Uncharacterized protein (Fragment) OS=Mus musculus OX=10090 GN=Pitpna PE=2 SV=1	50	17	474	14	1	347	39.6	8.66	680.9	17	3	High	High	High	High	High	High	High	High	High	High	High	High	1.63454e+08	1.78647e+08	1.68654e+08	1.66531e+08	1.72984e+08	1.69744e+08	1.75293e+08	1.67419e+08	1.68967e+08	1.75734e+08	1.72693e+08	1.6351e+08
Q543N3	LIM and SH3 protein 1, isoform CRA_b OS=Mus musculus OX=10090 GN=Lasp1 PE=1 SV=1	52	15	361	14	1	263	30	7.05	680.68	15	0	High	High	High	High	High	High	High	High	High	High	High	High	1.16529e+08	9.00373e+07	1.07059e+08	1.05259e+08	1.07169e+08	1.17069e+08	1.07722e+08	9.90455e+07	1.00597e+08	9.41986e+07	1.05854e+08	1.09841e+08
P59279	Ras-related protein Rab-2B OS=Mus musculus OX=10090 GN=Rab2b PE=1 SV=1	44	9	268	2	1	216	24.2	6.68	680.55	9	0	Peak Found	Peak Found	High	High	High	Peak Found	High	High	High	High	High	High	3.01855e+06	3.31328e+06	3.15982e+06	3.47495e+06	3.82203e+06	3.56491e+06	861810	3.00501e+06	3.63643e+06	4.11682e+06	3.557e+06	3.15983e+06
Q3UDY1	MCG6067, isoform CRA_b OS=Mus musculus OX=10090 GN=Akr1b3 PE=1 SV=1	49	17	395	16	1	316	35.7	7.18	679.42	17	1	High	High	High	High	High	High	High	High	High	High	High	High	1.43563e+08	1.51749e+08	1.59664e+08	1.53011e+08	1.45642e+08	1.52591e+08	1.45125e+08	1.51322e+08	1.52355e+08	1.48382e+08	1.52693e+08	1.40009e+08
B9EHZ5	Membrane protein, palmitoylated 6 (MAGUK p55 subfamily member 6) OS=Mus musculus OX=10090 GN=Mpp6 PE=2 SV=1	45	22	427	21	1	539	60.9	6.18	679.3	22	0	High	High	High	High	High	High	High	High	High	High	High	High	9.30252e+07	1.34089e+08	1.08029e+08	1.203e+08	1.07352e+08	9.71074e+07	8.85437e+07	1.09237e+08	1.08243e+08	9.57837e+07	9.07094e+07	9.48981e+07
Q9Z1L5	Voltage-dependent calcium channel subunit alpha-2/delta-3 OS=Mus musculus OX=10090 GN=Cacna2d3 PE=1 SV=1	25	24	435	24	1	1091	122.7	5.73	679.03	24	0	High	High	High	High	High	High	High	High	High	High	High	High	4.98426e+07	6.16127e+07	6.47634e+07	6.19857e+07	5.92992e+07	5.78759e+07	5.95558e+07	6.01628e+07	5.76023e+07	5.89361e+07	5.95055e+07	5.77793e+07
Q99LX0	Protein/nucleic acid deglycase DJ-1 OS=Mus musculus OX=10090 GN=Park7 PE=1 SV=1	66	13	362	13	1	189	20	6.77	678.48	13	0	High	High	High	High	High	High	High	High	High	High	High	High	2.44759e+08	2.2153e+08	2.22505e+08	2.24145e+08	2.1158e+08	2.21661e+08	2.08778e+08	2.11759e+08	2.08118e+08	2.06976e+08	2.18235e+08	2.10001e+08
Q8C338	Isocitrate dehydrogenase [NADP] OS=Mus musculus OX=10090 GN=Idh1 PE=2 SV=1	46	20	430	20	1	422	47.5	6.93	678.1	20	0	High	High	High	High	High	High	High	High	High	High	High	High	9.32252e+07	9.79273e+07	9.26783e+07	1.06818e+08	1.15589e+08	1.11965e+08	1.14443e+08	1.08814e+08	1.1239e+08	1.23011e+08	1.15057e+08	1.01752e+08
Q60668	Heterogeneous nuclear ribonucleoprotein D0 OS=Mus musculus OX=10090 GN=Hnrnpd PE=1 SV=2	34	14	345	12	1	355	38.3	7.81	676.85	14	2	High	High	High	High	High	High	High	High	High	High	High	High	1.81578e+08	1.70533e+08	1.79745e+08	1.70278e+08	1.79685e+08	1.79998e+08	1.69498e+08	1.59682e+08	1.65172e+08	1.6637e+08	1.67115e+08	1.64707e+08
Q91YS4	Kinesin light chain 2 OS=Mus musculus OX=10090 GN=Klc2 PE=1 SV=1	38	20	337	15	1	619	68.4	7.06	676.57	20	0	High	High	High	High	High	High	High	High	High	High	High	High	2.93508e+07	3.49705e+07	3.21231e+07	2.92619e+07	3.13167e+07	3.39156e+07	2.62282e+07	3.31428e+07	3.38472e+07	2.97221e+07	2.94807e+07	2.6877e+07
P48036	Annexin A5 OS=Mus musculus OX=10090 GN=Anxa5 PE=1 SV=1	49	15	374	15	1	319	35.7	4.96	675.96	15	0	High	High	High	High	High	High	High	High	High	High	High	High	1.39158e+08	1.36188e+08	1.29251e+08	1.30893e+08	1.41459e+08	1.42364e+08	1.3798e+08	1.32336e+08	1.4344e+08	1.66634e+08	1.47442e+08	1.391e+08
A0A1B0GSG5	Ribonuclease inhibitor OS=Mus musculus OX=10090 GN=Rnh1 PE=1 SV=1	50	17	290	17	1	492	53.9	5.01	675.91	17	0	High	High	High	High	High	High	High	High	High	High	High	High	5.25013e+07	5.83928e+07	5.4704e+07	5.57433e+07	5.83122e+07	5.80668e+07	5.30421e+07	5.81771e+07	5.83839e+07	6.1399e+07	5.93557e+07	5.38749e+07
P30416	Peptidyl-prolyl cis-trans isomerase FKBP4 OS=Mus musculus OX=10090 GN=Fkbp4 PE=1 SV=5	43	18	299	18	1	458	51.5	5.72	675.41	18	0	High	High	High	High	High	High	High	High	High	High	High	High	4.33034e+07	3.9306e+07	5.10351e+07	4.24561e+07	4.37876e+07	4.66973e+07	4.46072e+07	4.56002e+07	5.01336e+07	4.52174e+07	4.55842e+07	4.33965e+07
Q3TUI9	Proteasome subunit alpha type OS=Mus musculus OX=10090 GN=Psma5 PE=2 SV=1	46	9	257	9	1	241	26.4	4.86	673.96	9	0	High	High	High	High	High	High	High	High	High	High	High	High	7.75363e+07	8.02808e+07	7.56738e+07	7.79251e+07	8.54771e+07	7.62324e+07	7.64776e+07	7.96146e+07	7.62596e+07	8.18317e+07	8.01768e+07	7.76497e+07
Q3TQX5	Uncharacterized protein OS=Mus musculus OX=10090 GN=Ddx3x PE=1 SV=1	38	21	365	20	1	662	73.1	7.18	673.5	21	0	High	High	High	High	High	High	High	High	High	High	High	High	6.433e+07	7.1768e+07	6.73697e+07	7.1222e+07	6.70534e+07	6.79899e+07	6.83907e+07	6.76853e+07	6.97954e+07	7.3797e+07	6.7564e+07	6.96019e+07
Q9D0M3	Cytochrome c1, heme protein, mitochondrial OS=Mus musculus OX=10090 GN=Cyc1 PE=1 SV=1	38	8	325	8	1	325	35.3	9.16	672.85	8	0	High	High	High	High	High	High	High	High	High	High	High	High	1.46365e+08	1.54571e+08	1.49858e+08	1.64738e+08	1.40044e+08	1.33428e+08	1.62289e+08	1.5495e+08	1.53766e+08	1.41894e+08	1.4396e+08	1.50795e+08
Q3UBK2	Uncharacterized protein OS=Mus musculus OX=10090 PE=2 SV=1	36	10	280	10	1	215	24.9	5.74	672.12	10	0	High	High	High	High	High	High	High	High	High	High	High	High	1.21907e+08	1.29509e+08	1.24303e+08	1.24876e+08	1.23745e+08	1.15045e+08	1.16335e+08	1.17526e+08	1.07225e+08	1.16133e+08	1.12894e+08	1.1498e+08
Q3UHB1	5'-nucleotidase domain-containing protein 3 OS=Mus musculus OX=10090 GN=Nt5dc3 PE=1 SV=1	26	15	318	15	1	546	63.1	8.56	671.36	15	0	High	High	High	High	High	High	High	High	High	High	High	High	9.93312e+07	1.02072e+08	1.00674e+08	9.66745e+07	1.00253e+08	1.0292e+08	9.74185e+07	9.90681e+07	1.00844e+08	9.20507e+07	9.60339e+07	1.01206e+08
Q99JF8	PC4 and SFRS1-interacting protein OS=Mus musculus OX=10090 GN=Psip1 PE=1 SV=1	25	12	328	12	1	528	59.7	9.13	670.29	12	0	High	High	High	High	High	High	High	High	High	High	High	High	5.09803e+07	4.58175e+07	4.6158e+07	4.59306e+07	4.53116e+07	4.8917e+07	4.30275e+07	4.5022e+07	4.09213e+07	4.16575e+07	4.48675e+07	4.80454e+07
P06801	NADP-dependent malic enzyme OS=Mus musculus OX=10090 GN=Me1 PE=1 SV=2	37	17	302	17	1	572	63.9	7.44	670.1	17	0	High	High	High	High	High	High	High	High	High	High	High	High	4.53249e+07	4.45658e+07	4.01633e+07	5.17823e+07	5.57524e+07	5.01064e+07	5.61997e+07	6.14277e+07	5.393e+07	6.4415e+07	5.80837e+07	6.01024e+07
Q80XI4	Phosphatidylinositol 5-phosphate 4-kinase type-2 beta OS=Mus musculus OX=10090 GN=Pip4k2b PE=1 SV=1	43	16	290	11	1	416	47.3	7.33	669.89	16	5	High	High	High	High	High	High	High	High	High	High	High	High	7.42947e+07	7.3437e+07	7.47636e+07	7.13688e+07	7.37797e+07	7.63576e+07	7.93039e+07	7.66158e+07	7.32102e+07	8.24033e+07	7.64972e+07	8.35856e+07
Q7M6W1	Reticulon OS=Mus musculus OX=10090 GN=Rtn1 PE=1 SV=1	44	9	371	3	1	208	23.5	8.91	669.56	9	0	High	High	High	High	High	High	High	High	High	High	High	High	1.62929e+08	1.51362e+08	1.54648e+08	1.72563e+08	1.85175e+08	1.76805e+08	1.79768e+08	1.97594e+08	1.79187e+08	1.82635e+08	1.90746e+08	1.90242e+08
Q8CGF6	WD repeat-containing protein 47 OS=Mus musculus OX=10090 GN=Wdr47 PE=1 SV=2	23	17	380	17	1	920	102.2	5.97	666.82	17	0	High	High	High	High	High	High	High	High	High	High	High	High	4.6082e+07	4.57109e+07	4.91652e+07	5.10609e+07	5.39225e+07	5.57103e+07	4.98873e+07	4.93095e+07	5.4484e+07	5.37042e+07	5.19587e+07	4.84232e+07
Q9D6M3	Mitochondrial glutamate carrier 1 OS=Mus musculus OX=10090 GN=Slc25a22 PE=1 SV=1	37	11	370	8	1	323	34.6	9.09	666.51	11	3	High	High	High	High	High	High	High	High	High	High	High	High	4.84768e+08	4.44731e+08	5.42272e+08	5.08061e+08	5.08739e+08	5.42381e+08	4.9051e+08	4.69813e+08	5.00537e+08	4.47991e+08	4.65934e+08	4.87511e+08
Q3U8W9	Uncharacterized protein OS=Mus musculus OX=10090 GN=Hnrnpr PE=2 SV=1	30	19	448	14	1	632	70.8	8.13	666.51	19	5	High	High	High	High	High	High	High	High	High	High	High	High	9.86519e+07	1.06971e+08	9.81254e+07	1.13926e+08	1.01188e+08	1.00048e+08	9.48988e+07	1.07399e+08	9.52236e+07	1.0475e+08	9.48622e+07	1.00743e+08
Q9Z1S5	Neuronal-specific septin-3 OS=Mus musculus OX=10090 GN=Sept3 PE=1 SV=2	41	13	350	13	1	350	40	6.81	663.87	13	0	High	High	High	High	High	High	High	High	High	High	High	High	2.84519e+08	2.72288e+08	3.0435e+08	2.78475e+08	2.95281e+08	2.96996e+08	2.8548e+08	2.82686e+08	2.98982e+08	2.67527e+08	2.95103e+08	2.81828e+08
P70663	SPARC-like protein 1 OS=Mus musculus OX=10090 GN=Sparcl1 PE=1 SV=3	34	18	309	18	1	650	72.2	4.6	660.39	18	0	High	High	High	High	High	High	High	High	High	High	High	High	2.32794e+07	2.50548e+07	2.52667e+07	2.76169e+07	3.13484e+07	2.7574e+07	2.43759e+07	2.54425e+07	2.70096e+07	2.41178e+07	2.56463e+07	3.07682e+07
A0A0R4J2A2	Ankyrin repeat and sterile alpha motif domain-containing protein 1B OS=Mus musculus OX=10090 GN=Anks1b PE=1 SV=1	32	13	351	1	1	404	45.4	8.21	660.08	13	0	High	Peak Found	High	High	Peak Found	High	High	High	Peak Found	Peak Found	High	High	1.93786e+06	417932	862929	738768	432239	1.06933e+06	592957	756855	416330	225447	702123	898645
Q3U6B1	Uncharacterized protein (Fragment) OS=Mus musculus OX=10090 GN=G3bp2 PE=2 SV=1	24	10	301	10	1	550	61	5.87	658.11	10	0	High	High	High	High	High	High	High	High	High	High	High	High	5.88064e+07	6.2849e+07	6.48514e+07	6.14326e+07	6.64458e+07	6.13292e+07	6.1712e+07	6.25427e+07	6.0785e+07	6.02188e+07	6.0424e+07	6.07832e+07
Q5SX53	Solute carrier family 25 (Mitochondrial carrier oxoglutarate carrier), member 11, isoform CRA_b OS=Mus musculus OX=10090 GN=Slc25a11 PE=1 SV=1	45	13	401	13	1	314	34.1	9.94	657.46	13	0	High	High	High	High	High	High	High	High	High	High	High	High	1.48651e+08	1.31527e+08	1.51026e+08	1.60034e+08	1.37106e+08	1.51075e+08	1.58949e+08	1.51685e+08	1.4949e+08	1.45594e+08	1.40037e+08	1.4074e+08
A2CG49	Kalirin OS=Mus musculus OX=10090 GN=Kalrn PE=1 SV=1	15	37	436	6	1	2964	336.8	6.07	657.09	37	20	High	High	Peak Found	High	High	High	High	High	High	High	High	High	3.67093e+07	3.69209e+07	3.87011e+07	3.72134e+07	3.55711e+07	3.72818e+07	3.94491e+07	3.66003e+07	3.8055e+07	3.765e+07	3.99881e+07	3.99831e+07
Q99PT1	Rho GDP-dissociation inhibitor 1 OS=Mus musculus OX=10090 GN=Arhgdia PE=1 SV=3	46	8	267	8	1	204	23.4	5.2	656.86	8	0	High	High	High	High	High	High	High	High	High	High	High	High	1.23315e+08	1.31711e+08	1.17894e+08	1.34303e+08	1.49001e+08	1.24357e+08	1.3146e+08	1.36724e+08	1.3199e+08	1.56417e+08	1.50605e+08	1.56743e+08
Q3ULJ0	Glycerol-3-phosphate dehydrogenase 1-like protein OS=Mus musculus OX=10090 GN=Gpd1l PE=1 SV=2	57	18	330	16	1	351	38.2	6.77	656.42	18	0	High	High	High	High	High	High	High	High	High	High	High	High	1.27427e+08	1.29533e+08	1.39198e+08	1.36295e+08	1.37282e+08	1.31558e+08	1.39774e+08	1.30079e+08	1.34279e+08	1.38952e+08	1.32538e+08	1.3536e+08
Q0PD53	RAB6B, member RAS oncogene family OS=Mus musculus OX=10090 GN=Rab6b PE=1 SV=1	61	12	390	5	1	208	23.4	5.53	656.31	12	5	High	High	High	High	High	High	High	High	High	High	High	High	1.06305e+08	1.05356e+08	1.00028e+08	1.00197e+08	1.00262e+08	1.01756e+08	1.07262e+08	9.88087e+07	9.95885e+07	1.08137e+08	9.51922e+07	1.00884e+08
B1GX81	PAK3cb protein OS=Mus musculus OX=10090 GN=Pak3 PE=2 SV=1	38	19	362	9	1	580	64.6	5.47	656.26	19	2	High	High	High	High	High	High	High	High	High	High	High	High	2.55805e+07	2.98809e+07	3.19109e+07	3.367e+07	3.36146e+07	3.08003e+07	3.27555e+07	3.30469e+07	3.415e+07	3.23506e+07	3.22281e+07	3.17545e+07
E9Q0N0	Intersectin-1 OS=Mus musculus OX=10090 GN=Itsn1 PE=1 SV=1	23	29	367	25	1	1719	194.8	7.91	654.36	29	4	High	High	High	High	High	High	High	High	High	High	High	High	6.27663e+07	6.28742e+07	6.59611e+07	6.42732e+07	6.51597e+07	5.91549e+07	6.09343e+07	6.17489e+07	6.03623e+07	5.71768e+07	6.26291e+07	6.21557e+07
H3BIV5	A-kinase anchor protein 5 OS=Mus musculus OX=10090 GN=Akap5 PE=1 SV=1	49	21	294	21	1	752	80.2	4.77	653.2	21	0	High	High	High	High	High	High	High	High	High	High	High	High	7.14144e+07	7.07361e+07	7.06342e+07	6.66163e+07	7.3109e+07	7.99543e+07	6.55397e+07	6.50533e+07	6.6887e+07	6.87346e+07	6.1586e+07	7.30549e+07
Q9QZX7	Serine racemase OS=Mus musculus OX=10090 GN=Srr PE=1 SV=1	31	7	286	7	1	339	36.3	6.02	652.48	7	0	High	High	High	High	High	High	High	High	High	High	High	High	3.94925e+07	4.6058e+07	4.28689e+07	4.69676e+07	4.32221e+07	3.9409e+07	4.50496e+07	4.56374e+07	4.46728e+07	4.35317e+07	4.57303e+07	4.09508e+07
Q3U0T9	RAB35, member RAS oncogene family OS=Mus musculus OX=10090 GN=Rab35 PE=1 SV=1	43	8	345	6	1	201	23	8.29	651.63	8	0	High	High	High	High	High	High	High	High	High	High	High	High	4.88116e+07	3.98166e+07	4.20649e+07	4.02897e+07	3.84745e+07	4.31982e+07	4.18609e+07	4.02467e+07	3.87762e+07	4.12433e+07	4.15671e+07	4.37639e+07
F8WIA1	CAP-Gly domain-containing linker protein 1 OS=Mus musculus OX=10090 GN=Clip1 PE=1 SV=1	30	38	354	31	1	1437	161.1	5.24	651.59	38	6	High	High	High	High	High	High	High	High	High	High	High	High	7.64066e+07	6.08e+07	8.64544e+07	8.01413e+07	8.54637e+07	9.14031e+07	9.15706e+07	7.77752e+07	8.70714e+07	7.92128e+07	8.53933e+07	8.78856e+07
P70232	Neural cell adhesion molecule L1-like protein OS=Mus musculus OX=10090 GN=Chl1 PE=1 SV=2	23	21	323	21	1	1209	135	5.57	651.53	21	0	High	High	High	High	High	High	High	High	High	High	High	High	3.99121e+07	3.72948e+07	3.86488e+07	3.73638e+07	4.33007e+07	4.10734e+07	4.07248e+07	3.77888e+07	3.88321e+07	3.96649e+07	4.0138e+07	4.07356e+07
Q62059	Versican core protein OS=Mus musculus OX=10090 GN=Vcan PE=1 SV=2	5	14	296	14	1	3357	366.6	4.64	650.84	14	0	High	High	High	High	High	High	High	High	High	High	High	High	6.30724e+07	6.7916e+07	6.73061e+07	6.57579e+07	6.25345e+07	6.52944e+07	6.74808e+07	7.08345e+07	7.17223e+07	7.29258e+07	7.18502e+07	7.07089e+07
Q570Z5	Diacylglycerol kinase (Fragment) OS=Mus musculus OX=10090 GN=Dgkg PE=2 SV=1	32	19	316	18	1	789	88.6	6.83	649.29	19	1	High	High	High	High	High	High	High	High	High	High	High	High	4.56108e+07	4.78281e+07	4.24823e+07	5.04466e+07	4.89503e+07	4.50264e+07	4.98697e+07	4.75585e+07	4.59279e+07	4.62101e+07	4.72033e+07	4.7874e+07
P63242	Eukaryotic translation initiation factor 5A-1 OS=Mus musculus OX=10090 GN=Eif5a PE=1 SV=2	56	11	289	6	1	154	16.8	5.24	648.97	11	5	High	High	High	High	High	High	High	High	High	High	High	High	9.04418e+07	8.16063e+07	7.06586e+07	8.11406e+07	8.55739e+07	7.70805e+07	8.63182e+07	7.91648e+07	8.34688e+07	8.52139e+07	8.44071e+07	8.72063e+07
Q3TG75	Ornithine aminotransferase OS=Mus musculus OX=10090 GN=Oat PE=1 SV=1	45	15	360	15	1	439	48.3	6.62	648.24	15	0	High	High	High	High	High	High	High	High	High	High	High	High	5.55227e+07	6.4079e+07	6.00722e+07	6.39373e+07	6.96568e+07	6.0041e+07	8.05863e+07	7.46283e+07	6.30389e+07	8.26682e+07	7.51258e+07	8.32514e+07
P70441	Na(+)/H(+) exchange regulatory cofactor NHE-RF1 OS=Mus musculus OX=10090 GN=Slc9a3r1 PE=1 SV=3	44	13	307	13	1	355	38.6	5.9	648.05	13	0	High	High	High	High	High	High	High	High	High	High	High	High	1.24225e+08	1.17838e+08	1.3104e+08	1.13683e+08	1.18584e+08	1.18331e+08	1.1571e+08	1.15207e+08	1.20936e+08	1.16146e+08	1.16429e+08	1.33028e+08
Q9JIA1	Leucine-rich glioma-inactivated protein 1 OS=Mus musculus OX=10090 GN=Lgi1 PE=1 SV=1	35	18	420	18	1	557	63.6	8.02	646.17	18	0	High	High	High	High	High	High	High	High	High	High	High	High	1.39768e+08	1.2464e+08	1.34776e+08	1.36532e+08	1.35861e+08	1.44289e+08	1.45989e+08	1.40059e+08	1.38877e+08	1.41037e+08	1.37947e+08	1.45059e+08
P28474	Alcohol dehydrogenase class-3 OS=Mus musculus OX=10090 GN=Adh5 PE=1 SV=3	36	13	361	13	1	374	39.5	7.25	646.1	13	0	High	High	High	High	High	High	High	High	High	High	High	High	7.86026e+07	7.88212e+07	8.18365e+07	8.14718e+07	7.37297e+07	7.93514e+07	7.85494e+07	7.6071e+07	7.78747e+07	7.79382e+07	8.18057e+07	7.83107e+07
A0A068BFR3	RAS oncogene family protein OS=Mus musculus OX=10090 GN=Rab11b PE=2 SV=1	60	12	352	12	1	218	24.5	5.94	646.01	12	0	High	High	High	High	High	High	High	High	High	High	High	High	2.03349e+08	2.10672e+08	1.95243e+08	1.99624e+08	2.00635e+08	2.02475e+08	2.09686e+08	2.06879e+08	1.95559e+08	2.10461e+08	1.94275e+08	1.98294e+08
P36916	Guanine nucleotide-binding protein-like 1 OS=Mus musculus OX=10090 GN=Gnl1 PE=1 SV=4	37	21	345	21	1	607	68.7	5.68	645.36	21	0	High	High	High	High	High	High	High	High	High	High	High	High	3.09277e+07	3.39284e+07	3.12103e+07	3.53558e+07	3.79078e+07	3.38303e+07	3.71751e+07	3.50249e+07	3.80952e+07	3.76773e+07	3.83009e+07	3.75781e+07
A2A7S7	Tyrosine--tRNA ligase OS=Mus musculus OX=10090 GN=Yars PE=1 SV=1	50	27	450	27	1	564	63	8.44	644.96	27	0	High	High	High	High	High	High	High	High	High	High	High	High	8.98023e+07	1.01152e+08	1.06971e+08	1.08546e+08	1.06102e+08	1.03169e+08	1.05936e+08	1.0482e+08	1.05553e+08	1.04315e+08	9.79131e+07	1.00294e+08
P01831	Thy-1 membrane glycoprotein OS=Mus musculus OX=10090 GN=Thy1 PE=1 SV=1	32	5	279	5	1	162	18.1	8.97	644.05	5	0	High	High	High	High	High	High	High	High	High	High	High	High	7.73645e+08	8.15545e+08	8.92755e+08	7.72462e+08	7.76812e+08	7.92567e+08	7.53646e+08	7.81662e+08	7.87837e+08	7.26346e+08	7.4484e+08	7.56526e+08
Q9ESJ4	NCK-interacting protein with SH3 domain OS=Mus musculus OX=10090 GN=Nckipsd PE=1 SV=2	28	19	332	19	1	714	78.5	6.05	644	19	0	High	High	High	High	High	High	High	High	High	High	High	High	6.49809e+07	5.52835e+07	4.74754e+07	5.15745e+07	4.99191e+07	5.16062e+07	5.389e+07	5.08917e+07	5.14467e+07	5.83824e+07	4.29042e+07	5.33892e+07
Q3U2X5	Amine oxidase OS=Mus musculus OX=10090 GN=Maoa PE=2 SV=1	28	16	436	13	1	526	59.6	7.81	641.71	16	0	High	High	High	High	High	High	High	High	High	High	High	High	5.24147e+07	4.99204e+07	5.41033e+07	6.23059e+07	5.41643e+07	5.43242e+07	5.08487e+07	6.23178e+07	6.15735e+07	5.48827e+07	5.31798e+07	5.35243e+07
Q8K212	Phosphofurin acidic cluster sorting protein 1 OS=Mus musculus OX=10090 GN=Pacs1 PE=1 SV=2	20	16	376	14	1	961	104.8	7.74	640.92	16	2	High	High	High	High	High	High	High	High	High	High	High	High	8.28019e+07	9.11857e+07	8.75174e+07	8.37888e+07	8.65868e+07	9.20636e+07	8.71948e+07	8.68904e+07	8.60493e+07	7.87547e+07	8.50465e+07	8.65825e+07
Q3TW74	Uncharacterized protein OS=Mus musculus OX=10090 GN=Mthfd1 PE=2 SV=1	27	22	313	22	1	935	101.1	7.27	640.54	22	0	High	High	High	High	High	High	High	High	High	High	High	High	9.10951e+07	8.44088e+07	8.95116e+07	8.05375e+07	8.49677e+07	8.44471e+07	8.2476e+07	7.66719e+07	8.90808e+07	8.04405e+07	8.88591e+07	8.39647e+07
Q3U900	Dolichyl-diphosphooligosaccharide--protein glycosyltransferase subunit 1 OS=Mus musculus OX=10090 GN=Rpn1 PE=2 SV=1	37	17	353	17	1	608	68.5	6.62	640.13	17	0	High	High	High	High	High	High	High	High	High	High	High	High	5.82008e+07	5.72608e+07	5.40884e+07	5.53342e+07	5.53458e+07	5.74018e+07	5.70607e+07	5.50198e+07	5.81827e+07	5.70427e+07	5.82943e+07	6.01803e+07
G3X914	Cullin-5 OS=Mus musculus OX=10090 GN=Cul5 PE=1 SV=1	26	22	358	22	1	855	99	8.79	639.91	22	0	High	High	High	High	High	High	High	High	High	High	High	High	4.59427e+07	4.73486e+07	5.42475e+07	5.05696e+07	4.76678e+07	5.48249e+07	4.77449e+07	5.18208e+07	5.064e+07	4.89423e+07	4.93229e+07	4.92104e+07
Q9CZ30	Obg-like ATPase 1 OS=Mus musculus OX=10090 GN=Ola1 PE=1 SV=1	43	15	339	15	1	396	44.7	7.81	638.79	15	0	High	High	High	High	High	High	High	High	High	High	High	High	7.95557e+07	6.84419e+07	8.214e+07	7.97597e+07	7.5625e+07	8.32929e+07	7.99968e+07	7.77554e+07	7.64464e+07	8.14273e+07	8.04685e+07	7.98932e+07
P14685	26S proteasome non-ATPase regulatory subunit 3 OS=Mus musculus OX=10090 GN=Psmd3 PE=1 SV=3	32	16	326	16	1	530	60.7	8.44	638.75	16	0	High	High	High	High	High	High	High	High	High	High	High	High	7.59277e+07	7.72971e+07	8.39741e+07	8.29135e+07	7.71365e+07	7.87185e+07	7.5876e+07	7.66139e+07	7.44468e+07	7.78353e+07	7.99644e+07	8.29435e+07
P54227	Stathmin OS=Mus musculus OX=10090 GN=Stmn1 PE=1 SV=2	48	11	390	6	1	149	17.3	5.97	638.01	11	5	High	High	High	High	High	High	High	High	High	High	High	High	1.56247e+08	1.18713e+08	1.41735e+08	1.30843e+08	1.30475e+08	1.5169e+08	1.43279e+08	1.273e+08	1.22025e+08	1.2315e+08	1.27134e+08	1.39507e+08
Q9CQD1	Ras-related protein Rab-5A OS=Mus musculus OX=10090 GN=Rab5a PE=1 SV=1	48	8	270	5	1	215	23.6	8.15	637.09	8	0	High	High	High	High	High	High	High	High	High	High	High	High	2.64484e+07	3.23675e+07	2.92532e+07	3.02176e+07	3.26773e+07	2.92529e+07	3.35762e+07	3.4058e+07	3.16926e+07	3.7984e+07	3.12952e+07	3.23727e+07
Q3TGQ3	Uncharacterized protein OS=Mus musculus OX=10090 GN=Ctnna1 PE=2 SV=1	25	17	291	11	1	906	100	6.23	636.84	17	0	High	High	High	High	High	High	High	High	High	High	High	High	6.16372e+06	7.61281e+06	6.65308e+06	7.31998e+06	6.808e+06	8.49893e+06	7.67276e+06	7.28948e+06	9.46798e+06	1.075e+07	8.25188e+06	8.02493e+06
Q8K3H0	DCC-interacting protein 13-alpha OS=Mus musculus OX=10090 GN=Appl1 PE=1 SV=1	36	20	300	20	1	707	79.3	5.41	636.68	20	0	High	High	High	High	High	High	High	High	High	High	High	High	4.7e+07	4.83381e+07	4.5429e+07	4.53328e+07	4.67198e+07	4.56978e+07	4.70781e+07	4.86138e+07	4.86801e+07	4.40703e+07	4.76494e+07	4.50336e+07
Q9CR68	Cytochrome b-c1 complex subunit Rieske, mitochondrial OS=Mus musculus OX=10090 GN=Uqcrfs1 PE=1 SV=1	42	13	386	13	1	274	29.3	8.7	636.51	13	0	High	High	High	High	High	High	High	High	High	High	High	High	1.51466e+08	1.30496e+08	1.30111e+08	1.35662e+08	1.36368e+08	1.36498e+08	1.37499e+08	1.3784e+08	1.27286e+08	1.27852e+08	1.22225e+08	1.31228e+08
Q8CGK3	Lon protease homolog, mitochondrial OS=Mus musculus OX=10090 GN=Lonp1 PE=1 SV=2	23	20	355	20	1	949	105.8	6.57	636.29	20	0	High	High	High	High	High	High	High	High	High	High	High	High	4.9635e+07	5.34211e+07	5.07811e+07	5.72062e+07	5.20617e+07	5.06259e+07	5.07032e+07	5.18969e+07	4.9911e+07	5.23606e+07	5.10574e+07	4.8663e+07
P13707	Glycerol-3-phosphate dehydrogenase [NAD(+)], cytoplasmic OS=Mus musculus OX=10090 GN=Gpd1 PE=1 SV=3	55	18	310	16	1	349	37.5	7.17	634.07	18	2	High	High	High	High	High	High	High	High	High	High	High	High	9.95385e+07	1.05215e+08	1.01902e+08	1.07831e+08	9.95543e+07	1.00049e+08	9.81153e+07	1.07671e+08	1.06194e+08	1.04621e+08	1.04481e+08	9.98773e+07
Q9JKC6	Cell cycle exit and neuronal differentiation protein 1 OS=Mus musculus OX=10090 GN=Cend1 PE=1 SV=1	62	8	227	8	1	149	15	8.97	633.86	8	0	High	High	High	High	High	High	High	High	High	High	High	High	1.88878e+08	1.20681e+08	1.16136e+08	1.14308e+08	1.35266e+08	1.34098e+08	1.19379e+08	1.2407e+08	1.14161e+08	1.243e+08	1.40362e+08	1.49599e+08
P27612	Phospholipase A-2-activating protein OS=Mus musculus OX=10090 GN=Plaa PE=1 SV=4	35	23	331	23	1	794	87.2	6.14	632.13	23	0	High	High	High	High	High	High	High	High	High	High	High	High	4.31575e+07	4.91605e+07	4.95846e+07	4.90827e+07	4.76675e+07	4.71422e+07	4.44706e+07	4.44074e+07	4.88506e+07	4.70638e+07	4.65014e+07	4.73608e+07
K3W4R2	Myosin-14 OS=Mus musculus OX=10090 GN=Myh14 PE=1 SV=1	12	23	353	14	1	2000	228.4	5.58	630.15	23	1	High	High	High	High	High	High	High	High	High	High	High	High	1.41542e+07	1.68596e+07	1.37631e+07	1.56596e+07	1.37771e+07	1.40523e+07	1.39669e+07	1.57162e+07	1.75827e+07	1.80112e+07	1.64382e+07	1.74546e+07
Q8C266	Ras-related protein Rab-5C OS=Mus musculus OX=10090 GN=Rab5c PE=1 SV=1	44	8	314	5	1	234	25.3	8.16	629.96	8	3	High	High	High	High	High	High	High	High	High	High	High	High	9.76459e+07	1.01975e+08	9.5711e+07	1.05482e+08	1.03869e+08	1.01156e+08	1.05483e+08	1.04183e+08	1.03716e+08	1.12184e+08	1.02896e+08	1.06666e+08
Q8BJH2	Uncharacterized protein OS=Mus musculus OX=10090 GN=Add3 PE=2 SV=1	28	18	286	4	1	674	75.4	6.43	629.13	18	14	High	Peak Found	High	High	High	Peak Found	Peak Found	Peak Found	High	High	High	High	9.43444e+07	8.85395e+07	8.55035e+07	9.0202e+07	9.45291e+07	9.38021e+07	9.63731e+07	9.37782e+07	9.24511e+07	9.11331e+07	9.2107e+07	9.75554e+07
Q9D415	Disks large-associated protein 1 OS=Mus musculus OX=10090 GN=Dlgap1 PE=1 SV=3	23	17	304	4	1	992	110.3	7.09	628.95	17	10	High	High	High	High	High	High	High	High	High	High	High	High	4.73216e+07	5.84054e+07	4.34454e+07	3.60299e+07	5.16557e+07	5.70454e+07	4.8572e+07	4.92747e+07	5.61598e+07	4.97799e+07	3.58629e+07	4.21588e+07
Q3TJH1	Uncharacterized protein OS=Mus musculus OX=10090 GN=Gnai3 PE=2 SV=1	35	11	354	6	1	354	40.5	5.57	628.84	11	0	High	High	High	High	High	High	High	High	High	High	High	High	1.79877e+07	1.68709e+07	1.68277e+07	1.66356e+07	1.74371e+07	1.6511e+07	1.65304e+07	1.74509e+07	1.62929e+07	1.85389e+07	1.66255e+07	1.68857e+07
P35279	Ras-related protein Rab-6A OS=Mus musculus OX=10090 GN=Rab6a PE=1 SV=4	62	12	380	1	1	208	23.6	5.54	628.5	12	4	Not Found	Peak Found	Not Found	High	High	Not Found	High	High	High	High	High	High	3.81767e+07	3.26752e+07	3.47145e+07	3.45975e+07	3.38499e+07	3.59201e+07	3.51555e+07	3.48483e+07	3.28555e+07	3.35943e+07	3.44793e+07	3.6703e+07
Q9CYG7	Mitochondrial import receptor subunit TOM34 OS=Mus musculus OX=10090 GN=Tomm34 PE=1 SV=1	56	16	275	16	1	309	34.3	9.14	628	16	0	High	High	High	High	High	High	High	High	High	High	High	High	4.09131e+07	4.25744e+07	4.27316e+07	4.74118e+07	4.70175e+07	4.48323e+07	4.9146e+07	4.69706e+07	4.71394e+07	4.90719e+07	4.68489e+07	4.8571e+07
Q3UFX6	Uncharacterized protein OS=Mus musculus OX=10090 GN=Mgll PE=2 SV=1	53	13	371	13	1	339	37.5	8.66	627.98	13	0	High	High	High	High	High	High	High	High	High	High	High	High	7.10439e+07	7.73068e+07	8.41426e+07	7.13909e+07	6.92373e+07	7.69748e+07	7.56731e+07	7.96342e+07	7.8366e+07	7.74338e+07	7.1137e+07	7.70882e+07
Q9WVJ2	26S proteasome non-ATPase regulatory subunit 13 OS=Mus musculus OX=10090 GN=Psmd13 PE=1 SV=1	57	19	358	19	1	376	42.8	5.71	627.28	19	0	High	High	High	High	High	High	High	High	High	High	High	High	7.38117e+07	7.74697e+07	8.11825e+07	8.36973e+07	7.91827e+07	7.36673e+07	7.0433e+07	8.06969e+07	7.78956e+07	7.0199e+07	7.57006e+07	7.26694e+07
Q62443	Neuronal pentraxin-1 OS=Mus musculus OX=10090 GN=Nptx1 PE=1 SV=1	28	11	255	11	1	432	47.1	6.44	626.17	11	0	High	High	High	High	High	High	High	High	High	High	High	High	4.95674e+07	5.97494e+07	4.64887e+07	5.58062e+07	5.20111e+07	4.42516e+07	6.74833e+07	5.9581e+07	6.05412e+07	5.87383e+07	4.955e+07	5.76221e+07
P35762	CD81 antigen OS=Mus musculus OX=10090 GN=Cd81 PE=1 SV=2	31	4	187	4	1	236	25.8	5.83	625.25	4	0	High	High	High	High	High	High	High	High	High	High	High	High	4.62454e+07	5.06823e+07	3.11247e+07	5.37572e+07	5.97943e+07	4.74992e+07	4.93244e+07	6.11097e+07	5.78094e+07	7.03515e+07	7.03447e+07	6.93446e+07
H3BJZ7	Protein unc-13 homolog A OS=Mus musculus OX=10090 GN=Unc13a PE=1 SV=1	20	31	361	23	1	1731	195.7	5.26	624.95	31	7	High	High	High	High	High	High	High	High	High	High	High	High	5.18067e+07	5.79745e+07	5.38007e+07	5.6884e+07	5.18379e+07	5.17463e+07	5.45315e+07	5.19712e+07	5.13284e+07	5.2001e+07	4.83681e+07	5.11722e+07
Q3TJ01	tRNA-splicing ligase RtcB homolog OS=Mus musculus OX=10090 GN=Rtcb PE=2 SV=1	44	18	342	18	1	505	55.2	7.23	623.18	18	0	High	High	High	High	High	High	High	High	High	High	High	High	6.93758e+07	7.84633e+07	7.8485e+07	7.81828e+07	8.00237e+07	7.27121e+07	7.17027e+07	7.69634e+07	7.76694e+07	7.71729e+07	7.41541e+07	7.42218e+07
Q9EPU0	Regulator of nonsense transcripts 1 OS=Mus musculus OX=10090 GN=Upf1 PE=1 SV=2	31	28	336	28	1	1124	123.9	6.61	621.4	28	0	High	High	High	High	High	High	High	High	High	High	High	High	2.71686e+07	3.61262e+07	3.18186e+07	3.65143e+07	3.39496e+07	4.09746e+07	3.40742e+07	3.88677e+07	3.45506e+07	3.51092e+07	4.42582e+07	3.95199e+07
H3BKH6	S-formylglutathione hydrolase OS=Mus musculus OX=10090 GN=Esd PE=1 SV=1	36	8	291	8	1	295	32.8	7.83	620.29	8	0	High	High	High	High	High	High	High	High	High	High	High	High	8.73618e+07	8.618e+07	9.72871e+07	9.32814e+07	9.23279e+07	9.09776e+07	9.32071e+07	9.14993e+07	9.56369e+07	9.50716e+07	9.13208e+07	8.87294e+07
P52196	Thiosulfate sulfurtransferase OS=Mus musculus OX=10090 GN=Tst PE=1 SV=3	44	13	286	12	1	297	33.4	7.85	619.96	13	1	High	High	High	High	High	High	High	High	High	High	High	High	4.63933e+07	4.9385e+07	4.73653e+07	6.61009e+07	6.75778e+07	4.8849e+07	6.61193e+07	4.82184e+07	5.17634e+07	5.25444e+07	6.08253e+07	6.57418e+07
B2RRH9	Guanine monphosphate synthetase OS=Mus musculus OX=10090 GN=Gmps PE=1 SV=1	39	20	349	20	1	693	76.7	6.73	619.58	20	0	High	High	High	High	High	High	High	High	High	High	High	High	5.20293e+07	5.68575e+07	5.01222e+07	5.83816e+07	5.95078e+07	5.49051e+07	5.43745e+07	5.66033e+07	5.44607e+07	5.67347e+07	5.5427e+07	5.33297e+07
Q8VCT3	Aminopeptidase B OS=Mus musculus OX=10090 GN=Rnpep PE=1 SV=2	35	19	302	19	1	650	72.4	5.35	619.04	19	0	High	High	High	High	High	High	High	High	High	High	High	High	4.74412e+07	4.71513e+07	4.75187e+07	4.70777e+07	4.71302e+07	4.44117e+07	4.6702e+07	4.68255e+07	4.52795e+07	4.78516e+07	4.53592e+07	4.3401e+07
A0A0R4J2B2	BTB/POZ domain-containing protein KCTD12 OS=Mus musculus OX=10090 GN=Kctd12 PE=1 SV=1	45	13	321	11	1	327	35.9	5.81	618.57	13	2	High	High	High	High	High	High	High	High	High	High	High	High	6.58595e+07	7.17527e+07	5.9238e+07	7.01083e+07	7.3346e+07	6.40769e+07	7.22651e+07	6.19485e+07	6.94884e+07	6.91615e+07	7.25368e+07	6.99671e+07
E9QNF7	Contactin-associated protein-like 2 OS=Mus musculus OX=10090 GN=Cntnap2 PE=1 SV=1	19	21	309	21	1	1332	148.2	6.76	617.83	21	0	High	High	High	High	High	High	High	High	High	High	High	High	4.26343e+07	4.23896e+07	3.92053e+07	3.78788e+07	3.97494e+07	3.92858e+07	4.23196e+07	3.58244e+07	3.74138e+07	3.73565e+07	4.16638e+07	4.11528e+07
Q9CPV4	Glyoxalase domain-containing protein 4 OS=Mus musculus OX=10090 GN=Glod4 PE=1 SV=1	62	16	305	16	1	298	33.3	5.47	617.55	16	0	High	High	High	High	High	High	High	High	High	High	High	High	6.49823e+07	6.5499e+07	6.46059e+07	6.68252e+07	7.04702e+07	6.35479e+07	6.55616e+07	7.00358e+07	7.07115e+07	7.12468e+07	7.14037e+07	6.7496e+07
Q0PD56	Rab5B OS=Mus musculus OX=10090 GN=Rab5b PE=2 SV=1	45	8	290	5	1	229	25.3	6.92	615.79	8	0	High	High	High	High	High	High	High	High	High	High	High	High	1.49671e+07	1.93715e+07	1.42e+07	2.03246e+07	1.86257e+07	1.78043e+07	2.20432e+07	2.20583e+07	1.96101e+07	2.61972e+07	2.04605e+07	2.20234e+07
P59764	Dedicator of cytokinesis protein 4 OS=Mus musculus OX=10090 GN=Dock4 PE=1 SV=1	19	35	385	32	1	1978	226.4	7.65	615.1	35	2	High	High	High	High	High	High	High	High	High	High	High	High	5.01825e+07	4.70769e+07	5.24693e+07	5.25485e+07	4.61008e+07	4.80837e+07	4.53947e+07	4.74891e+07	4.59033e+07	3.98187e+07	4.35859e+07	4.56031e+07
Q8CIN4	Serine/threonine-protein kinase PAK 2 OS=Mus musculus OX=10090 GN=Pak2 PE=1 SV=1	32	14	285	6	1	524	57.9	5.77	615	14	0	High	High	High	High	High	High	High	High	High	High	High	High	7.44703e+06	7.32011e+06	7.78533e+06	7.73174e+06	8.1204e+06	7.89335e+06	9.16499e+06	8.40806e+06	9.53796e+06	8.16354e+06	1.03272e+07	7.4641e+06
A0JNY3	Gephyrin OS=Mus musculus OX=10090 GN=Gphn PE=1 SV=1	37	21	333	21	1	772	83.6	5.76	614.64	21	0	High	High	High	High	High	High	High	High	High	High	High	High	9.7792e+07	1.06075e+08	1.08929e+08	1.02296e+08	1.03352e+08	1.02558e+08	1.01614e+08	1.03375e+08	1.00877e+08	9.39139e+07	9.73742e+07	9.91663e+07
A0A1W2P772	Plasma membrane calcium-transporting ATPase 1 (Fragment) OS=Mus musculus OX=10090 GN=Atp2b1 PE=1 SV=1	36	9	301	3	1	317	35.6	5.59	613.96	9	0	High	High	High	High	High	High	High	High	High	High	High	High	7.92016e+06	5.1714e+06	5.82132e+06	8.25986e+06	7.71809e+06	5.66445e+06	1.0687e+07	1.05508e+07	6.23038e+06	1.1852e+07	9.04394e+06	9.74813e+06
Q8C483	Serine--tRNA ligase, cytoplasmic OS=Mus musculus OX=10090 GN=Sars PE=1 SV=1	36	16	306	16	1	536	61.1	7.43	613.46	16	0	High	High	High	High	High	High	High	High	High	High	High	High	7.94675e+07	8.32972e+07	8.23524e+07	7.88028e+07	8.74279e+07	7.8227e+07	8.07514e+07	7.61781e+07	8.02304e+07	8.35221e+07	7.79242e+07	7.78424e+07
Q8R001	Microtubule-associated protein RP/EB family member 2 OS=Mus musculus OX=10090 GN=Mapre2 PE=1 SV=1	38	11	342	10	1	326	36.9	5.38	613.42	11	0	High	High	High	High	High	High	High	High	High	High	High	High	5.3393e+07	5.3343e+07	5.37001e+07	5.4027e+07	5.95512e+07	5.87415e+07	5.45774e+07	5.41961e+07	5.29517e+07	5.38355e+07	5.75165e+07	5.62291e+07
F8VPN4	Amylo-1,6-glucosidase, 4-alpha-glucanotransferase OS=Mus musculus OX=10090 GN=Agl PE=1 SV=1	22	27	357	27	1	1532	174.2	6.74	612.95	27	0	High	High	High	High	High	High	High	High	High	High	High	High	5.69351e+07	5.73827e+07	5.46263e+07	5.29847e+07	5.61851e+07	5.85057e+07	5.51783e+07	5.40335e+07	5.11994e+07	5.13043e+07	4.88479e+07	4.61716e+07
Q9R0X4	Acyl-coenzyme A thioesterase 9, mitochondrial OS=Mus musculus OX=10090 GN=Acot9 PE=1 SV=1	38	15	340	15	1	439	50.5	8.59	611.79	15	0	High	High	High	High	High	High	High	High	High	High	High	High	3.91021e+07	3.64719e+07	3.96701e+07	4.01181e+07	3.38981e+07	4.29972e+07	4.19489e+07	3.66769e+07	4.2508e+07	3.45648e+07	3.51981e+07	3.45612e+07
Q8K1M3	Protein kinase, cAMP dependent regulatory, type II alpha OS=Mus musculus OX=10090 GN=Prkar2a PE=1 SV=1	50	17	334	13	1	402	45.6	4.93	611.19	17	4	High	High	High	High	High	High	High	High	High	High	High	High	6.8273e+07	9.0294e+07	8.8035e+07	9.28639e+07	9.55348e+07	8.5622e+07	9.4658e+07	9.10756e+07	8.90343e+07	9.35201e+07	8.65083e+07	8.47715e+07
Q3TFF0	Uncharacterized protein OS=Mus musculus OX=10090 GN=Dnaja2 PE=2 SV=1	33	16	333	16	1	412	45.7	6.35	611.01	16	0	High	High	High	High	High	High	High	High	High	High	High	High	8.7672e+07	9.31586e+07	9.91837e+07	9.17587e+07	9.6715e+07	9.43464e+07	9.29947e+07	9.83767e+07	9.61475e+07	9.05873e+07	8.95657e+07	8.93476e+07
Q3UWW9	Uncharacterized protein OS=Mus musculus OX=10090 GN=Psmd11 PE=2 SV=1	49	20	345	20	1	422	47.3	6.48	609.68	20	0	High	High	High	High	High	High	High	High	High	High	High	High	7.17421e+07	8.08327e+07	7.09254e+07	7.86077e+07	7.66123e+07	8.60147e+07	7.94406e+07	8.02719e+07	7.70817e+07	8.07837e+07	7.81345e+07	8.69669e+07
Q6NS52	Diacylglycerol kinase beta OS=Mus musculus OX=10090 GN=Dgkb PE=1 SV=2	26	18	326	9	1	802	90.2	7.93	609.3	18	8	High	High	High	High	High	High	High	High	High	High	High	High	5.24376e+07	5.42399e+07	5.27923e+07	6.07317e+07	5.85065e+07	5.5598e+07	5.88866e+07	5.91397e+07	5.6123e+07	5.61271e+07	5.74294e+07	6.15833e+07
P70206	Plexin-A1 OS=Mus musculus OX=10090 GN=Plxna1 PE=1 SV=1	15	25	408	14	1	1894	211	6.9	609.29	25	4	High	High	High	High	High	High	High	High	High	High	High	High	4.44723e+07	5.17146e+07	5.16233e+07	4.7243e+07	4.99109e+07	4.6826e+07	4.52454e+07	4.74827e+07	5.16896e+07	4.5908e+07	5.22907e+07	5.07443e+07
A0A0R4J0I1	MCG1051009 OS=Mus musculus OX=10090 GN=Serpina3k PE=1 SV=1	36	12	250	8	1	418	46.6	5.16	607.77	12	4	High	High	High	High	High	High	High	High	High	High	High	High	2.02217e+07	3.15319e+07	2.3838e+07	1.85729e+07	2.90564e+07	2.19605e+07	2.46665e+07	1.96727e+07	2.10426e+07	4.72644e+07	2.82444e+07	2.54098e+07
Q9EP69	Phosphatidylinositide phosphatase SAC1 OS=Mus musculus OX=10090 GN=Sacm1l PE=1 SV=1	32	18	366	18	1	587	66.9	7.3	604.48	18	0	High	High	High	High	High	High	High	High	High	High	High	High	6.23733e+07	6.13688e+07	6.14886e+07	5.76329e+07	5.75512e+07	6.05615e+07	5.67136e+07	5.92683e+07	6.33964e+07	5.7313e+07	5.64616e+07	5.73041e+07
Q3UHD9	Arf-GAP with GTPase, ANK repeat and PH domain-containing protein 2 OS=Mus musculus OX=10090 GN=Agap2 PE=1 SV=1	23	22	288	22	1	1186	124.4	9.89	603.86	22	0	High	High	High	High	High	High	High	High	High	High	High	High	6.78645e+07	7.79045e+07	7.60119e+07	6.99598e+07	6.40705e+07	6.82219e+07	6.83019e+07	7.2218e+07	6.18177e+07	5.36215e+07	6.41052e+07	6.35689e+07
A0A1L1STE4	Interleukin enhancer-binding factor 3 OS=Mus musculus OX=10090 GN=Ilf3 PE=1 SV=1	23	20	401	16	1	908	97.4	8.92	603.07	20	4	High	High	High	High	High	High	High	High	High	High	High	High	5.57554e+07	4.97715e+07	5.8161e+07	5.68239e+07	5.66811e+07	5.43755e+07	5.34348e+07	5.48684e+07	5.17891e+07	4.7712e+07	5.21422e+07	5.64476e+07
G3UXL2	Phosphoribosyl pyrophosphate synthetase 1-like 3 OS=Mus musculus OX=10090 GN=Prps1l3 PE=3 SV=1	45	11	304	6	1	318	34.8	6.98	602.47	11	5	High	High	High	High	High	High	High	High	High	High	High	High	1.03427e+08	1.13468e+08	1.06909e+08	1.10781e+08	1.13728e+08	1.09221e+08	1.139e+08	1.11556e+08	1.10516e+08	1.15822e+08	1.08789e+08	1.12128e+08
E9PWP6	Regulating synaptic membrane exocytosis protein 1 (Fragment) OS=Mus musculus OX=10090 GN=Rims1 PE=1 SV=3	22	15	328	2	1	803	89.2	9.06	601.91	15	0	High	High	High	High	High	High	High	High	High	High	High	High	5.24791e+06	5.32264e+06	6.07885e+06	5.59765e+06	5.22156e+06	5.60726e+06	5.56871e+06	5.42335e+06	4.87661e+06	4.88921e+06	4.65063e+06	5.04262e+06
Q8R464	Cell adhesion molecule 4 OS=Mus musculus OX=10090 GN=Cadm4 PE=1 SV=1	30	8	203	8	1	388	42.7	6.3	601.39	8	0	High	High	High	High	High	High	High	High	High	High	High	High	3.51265e+07	3.82664e+07	3.76651e+07	3.48338e+07	4.06062e+07	4.05763e+07	3.56051e+07	4.08951e+07	3.53266e+07	4.12911e+07	4.10013e+07	4.20794e+07
Q3UA17	Uncharacterized protein OS=Mus musculus OX=10090 GN=Mtch2 PE=2 SV=1	44	10	284	10	1	303	33.5	8.25	600.84	10	0	High	High	High	High	High	High	High	High	High	High	High	High	1.28581e+08	1.31282e+08	1.39615e+08	1.44629e+08	1.3221e+08	1.36641e+08	1.33008e+08	1.32642e+08	1.37379e+08	1.35067e+08	1.31368e+08	1.36133e+08
P20108	Thioredoxin-dependent peroxide reductase, mitochondrial OS=Mus musculus OX=10090 GN=Prdx3 PE=1 SV=1	43	8	244	8	1	257	28.1	7.58	599.21	8	0	High	High	High	High	High	High	High	High	High	High	High	High	1.16307e+08	1.27357e+08	1.27333e+08	1.23845e+08	1.28053e+08	1.19982e+08	1.19951e+08	1.25521e+08	1.2309e+08	1.26821e+08	1.19078e+08	1.17716e+08
Q7TMK9	Heterogeneous nuclear ribonucleoprotein Q OS=Mus musculus OX=10090 GN=Syncrip PE=1 SV=2	28	16	339	11	1	623	69.6	8.59	598.72	16	0	High	High	High	High	High	High	High	High	High	High	High	High	2.24012e+07	2.5469e+07	2.20174e+07	2.82257e+07	3.05028e+07	2.34026e+07	2.96189e+07	3.26415e+07	2.74981e+07	2.97617e+07	2.79009e+07	3.01828e+07
Q99JY0	Trifunctional enzyme subunit beta, mitochondrial OS=Mus musculus OX=10090 GN=Hadhb PE=1 SV=1	37	15	294	15	1	475	51.4	9.38	598.45	15	0	High	High	High	High	High	High	High	High	High	High	High	High	9.78471e+07	9.34955e+07	8.92316e+07	8.8261e+07	8.7672e+07	1.00857e+08	8.87271e+07	8.85633e+07	1.08074e+08	1.04043e+08	1.05828e+08	9.68555e+07
Q61481	Calcium/calmodulin-dependent 3',5'-cyclic nucleotide phosphodiesterase 1A OS=Mus musculus OX=10090 GN=Pde1a PE=1 SV=2	42	19	330	16	1	565	64.5	5.97	598.33	19	2	High	High	High	High	High	High	High	High	High	High	High	High	7.21801e+07	7.35802e+07	6.71471e+07	7.56189e+07	7.98054e+07	7.99982e+07	7.50233e+07	7.63258e+07	7.45955e+07	8.22859e+07	7.43983e+07	7.65627e+07
O35551	Rab GTPase-binding effector protein 1 OS=Mus musculus OX=10090 GN=Rabep1 PE=1 SV=2	31	23	250	23	1	862	99.5	5.01	597.44	23	0	High	High	High	High	High	High	High	High	High	High	High	High	2.79343e+07	2.88087e+07	2.61366e+07	2.84364e+07	3.07395e+07	2.87769e+07	2.99475e+07	2.53135e+07	2.80569e+07	3.11532e+07	2.98648e+07	3.15855e+07
P62897	Cytochrome c, somatic OS=Mus musculus OX=10090 GN=Cycs PE=1 SV=2	56	7	372	7	1	105	11.6	9.58	596.74	7	0	High	High	High	High	High	High	High	High	High	High	High	High	3.28281e+08	3.5997e+08	3.96047e+08	3.84762e+08	3.55613e+08	3.11696e+08	3.80985e+08	3.69466e+08	3.71928e+08	3.5345e+08	3.56131e+08	3.33637e+08
P35283	Ras-related protein Rab-12 OS=Mus musculus OX=10090 GN=Rab12 PE=1 SV=3	52	13	339	12	1	243	27.3	8.41	596.1	13	0	High	High	High	High	High	High	High	High	High	High	High	High	2.38244e+07	1.57785e+07	2.39501e+07	2.09026e+07	2.12809e+07	2.09105e+07	2.10489e+07	2.57429e+07	2.06172e+07	1.88024e+07	2.36023e+07	2.62901e+07
Q3U6P5	Uncharacterized protein OS=Mus musculus OX=10090 GN=Hnrnpc PE=2 SV=1	39	15	349	14	1	334	36.9	7.36	595.78	15	1	High	High	High	High	High	High	High	High	High	High	High	High	7.78704e+07	1.01369e+08	9.76306e+07	8.66837e+07	1.00959e+08	9.25937e+07	9.73245e+07	9.23322e+07	9.9439e+07	9.59534e+07	9.28517e+07	8.99362e+07
P63037	DnaJ homolog subfamily A member 1 OS=Mus musculus OX=10090 GN=Dnaja1 PE=1 SV=1	27	9	257	9	1	397	44.8	7.08	595.23	9	0	High	High	High	High	High	High	High	High	High	High	High	High	3.89061e+07	4.30775e+07	4.47669e+07	4.06419e+07	4.20859e+07	3.9371e+07	4.13417e+07	4.1385e+07	4.27452e+07	4.064e+07	4.04819e+07	3.83851e+07
Q9CZD3	Glycine--tRNA ligase OS=Mus musculus OX=10090 GN=Gars PE=1 SV=1	26	17	377	17	1	729	81.8	6.65	594.58	17	0	High	High	High	High	High	High	High	High	High	High	High	High	5.55024e+07	5.773e+07	5.65513e+07	6.02836e+07	5.83192e+07	5.56706e+07	5.80249e+07	5.7652e+07	6.1679e+07	6.19734e+07	5.61442e+07	5.89404e+07
Q9D2G2	Dihydrolipoyllysine-residue succinyltransferase component of 2-oxoglutarate dehydrogenase complex, mitochondrial OS=Mus musculus OX=10090 GN=Dlst PE=1 SV=1	24	9	277	9	1	454	49	8.95	594.54	9	0	High	High	High	High	High	High	High	High	High	High	High	High	1.5884e+08	1.64866e+08	1.59745e+08	1.727e+08	1.6341e+08	1.56963e+08	1.47187e+08	1.63664e+08	1.52154e+08	1.4755e+08	1.52985e+08	1.43013e+08
P35436	Glutamate receptor ionotropic, NMDA 2A OS=Mus musculus OX=10090 GN=Grin2a PE=1 SV=2	23	27	354	25	1	1464	165.3	7.01	593.98	27	0	High	High	High	High	High	High	High	High	High	High	High	High	3.9083e+07	3.78011e+07	4.61461e+07	4.85559e+07	3.74638e+07	4.57145e+07	4.40625e+07	4.57744e+07	4.03644e+07	4.02461e+07	4.69708e+07	5.22138e+07
Q91ZJ5	UTP--glucose-1-phosphate uridylyltransferase OS=Mus musculus OX=10090 GN=Ugp2 PE=1 SV=3	38	16	358	16	1	508	56.9	7.61	593.4	16	0	High	High	High	High	High	High	High	High	High	High	High	High	9.30734e+07	9.21607e+07	1.00318e+08	1.00377e+08	9.3527e+07	9.4625e+07	9.43695e+07	9.54887e+07	9.63989e+07	9.34197e+07	8.52455e+07	9.5899e+07
Q00PI9	Heterogeneous nuclear ribonucleoprotein U-like protein 2 OS=Mus musculus OX=10090 GN=Hnrnpul2 PE=1 SV=2	24	17	343	17	1	745	84.9	4.89	593.22	17	0	High	High	High	High	High	High	High	High	High	High	High	High	7.75997e+07	8.02034e+07	7.83438e+07	8.19416e+07	7.52053e+07	7.41385e+07	7.69389e+07	7.71844e+07	7.10748e+07	7.31333e+07	6.73172e+07	6.81114e+07
Q9CQW2	ADP-ribosylation factor-like protein 8B OS=Mus musculus OX=10090 GN=Arl8b PE=1 SV=1	48	9	302	5	1	186	21.5	8.43	592.92	9	4	High	High	High	High	High	High	High	High	High	High	High	High	8.24064e+07	9.41607e+07	8.66391e+07	8.54763e+07	9.22754e+07	9.3377e+07	8.8394e+07	8.82063e+07	9.42512e+07	9.65946e+07	9.10443e+07	9.06576e+07
Q3U125	Family with sequence similarity 213, member A OS=Mus musculus OX=10090 GN=Fam213a PE=1 SV=1	51	14	315	14	1	229	25.7	9.03	592.61	14	0	High	High	High	High	High	High	High	High	High	High	High	High	5.27923e+07	6.6635e+07	4.76891e+07	5.70785e+07	4.71512e+07	6.46012e+07	6.56829e+07	6.83844e+07	6.67693e+07	7.35703e+07	6.65365e+07	5.2512e+07
Q5PR73	GTP-binding protein Di-Ras2 OS=Mus musculus OX=10090 GN=Diras2 PE=1 SV=1	62	10	269	8	1	199	22.5	8.76	591.94	10	2	High	High	High	High	High	High	High	High	High	High	High	High	6.95424e+07	7.2102e+07	6.57583e+07	7.31135e+07	7.32883e+07	6.94015e+07	7.05041e+07	7.45513e+07	7.01399e+07	7.35828e+07	7.02638e+07	7.70264e+07
E0CYV0	Protein-L-isoaspartate O-methyltransferase OS=Mus musculus OX=10090 GN=Pcmt1 PE=1 SV=1	34	9	266	9	1	286	30.4	7.24	591.84	9	0	High	High	High	High	High	High	High	High	High	High	High	High	1.12501e+08	1.25088e+08	1.23753e+08	1.30046e+08	1.2813e+08	1.21579e+08	1.25861e+08	1.2568e+08	1.2812e+08	1.2287e+08	1.22952e+08	1.16925e+08
Q9CWJ9	Bifunctional purine biosynthesis protein PURH OS=Mus musculus OX=10090 GN=Atic PE=1 SV=2	38	17	278	17	1	592	64.2	6.76	591.73	17	0	High	High	High	High	High	High	High	High	High	High	High	High	3.28545e+07	3.42259e+07	3.93943e+07	3.95009e+07	4.3581e+07	3.41366e+07	3.8613e+07	3.9976e+07	4.3167e+07	4.49833e+07	4.03991e+07	4.08944e+07
Q3TLQ9	Uncharacterized protein OS=Mus musculus OX=10090 GN=Eif4b PE=2 SV=1	21	13	255	13	1	611	68.8	5.67	591.55	13	0	High	High	High	High	High	High	High	High	High	High	High	High	4.56719e+07	4.79974e+07	4.68469e+07	4.25374e+07	4.75723e+07	4.62861e+07	4.35626e+07	4.29887e+07	4.48864e+07	4.51137e+07	4.58056e+07	4.61941e+07
Q8BLF1	Neutral cholesterol ester hydrolase 1 OS=Mus musculus OX=10090 GN=Nceh1 PE=1 SV=1	28	11	320	11	1	408	45.7	7.05	591.38	11	0	High	High	High	High	High	High	High	High	High	High	High	High	4.27363e+07	4.72553e+07	4.04564e+07	4.69053e+07	4.68923e+07	4.41544e+07	4.47579e+07	4.62231e+07	4.65616e+07	4.70937e+07	4.96903e+07	4.8825e+07
Q99JR1	Sideroflexin-1 OS=Mus musculus OX=10090 GN=Sfxn1 PE=1 SV=3	34	9	286	8	1	322	35.6	9.23	590.72	9	0	High	High	High	High	High	High	High	High	High	High	High	High	5.67066e+07	6.01189e+07	5.84463e+07	6.1277e+07	5.92663e+07	5.85082e+07	6.29629e+07	6.24374e+07	6.20334e+07	6.1273e+07	5.89204e+07	6.16863e+07
Q5XJY5	Coatomer subunit delta OS=Mus musculus OX=10090 GN=Arcn1 PE=1 SV=2	39	18	329	18	1	511	57.2	6.21	589.77	18	0	High	High	High	High	High	High	High	High	High	High	High	High	5.2794e+07	3.71931e+07	4.06681e+07	3.89645e+07	3.91188e+07	4.30793e+07	3.92331e+07	3.92163e+07	4.10067e+07	4.23188e+07	4.38265e+07	4.24008e+07
Q8CCT4	Transcription elongation factor A protein-like 5 OS=Mus musculus OX=10090 GN=Tceal5 PE=1 SV=1	49	9	334	2	1	200	22	6.2	589.07	9	0	High	High	High	High	High	High	High	High	High	High	High	High	1.72626e+07	1.76735e+07	1.85032e+07	1.7586e+07	2.15356e+07	2.0022e+07	1.96177e+07	1.59069e+07	1.84456e+07	1.93428e+07	1.87751e+07	2.20243e+07
Q8BH95	Enoyl-CoA hydratase, mitochondrial OS=Mus musculus OX=10090 GN=Echs1 PE=1 SV=1	50	14	342	14	1	290	31.5	8.48	586.91	14	0	High	High	High	High	High	High	High	High	High	High	High	High	8.33927e+07	1.11726e+08	1.01736e+08	9.67037e+07	1.03372e+08	9.0968e+07	9.68085e+07	9.25179e+07	9.23028e+07	1.06816e+08	8.99516e+07	9.81199e+07
D3Z230	Type I inositol 3,4-bisphosphate 4-phosphatase OS=Mus musculus OX=10090 GN=Inpp4a PE=1 SV=1	32	26	358	26	1	977	109.6	6.95	586.55	26	0	High	High	High	High	High	High	High	High	High	High	High	High	4.39047e+07	4.19776e+07	4.64034e+07	4.2173e+07	4.50116e+07	4.35027e+07	4.75721e+07	4.53587e+07	4.45541e+07	4.28841e+07	3.91961e+07	4.31843e+07
B0QZW1	Glutamate receptor 3 OS=Mus musculus OX=10090 GN=Gria3 PE=1 SV=1	28	23	336	1	1	888	100.4	8.29	585.52	23	0	High	High	High	High	High	High	High	High	High	High	High	High	7.63614e+06	7.56238e+06	7.56699e+06	7.31346e+06	6.56145e+06	7.44461e+06	7.75632e+06	7.70474e+06	7.30793e+06	6.55383e+06	6.69667e+06	6.35481e+06
C9K0Y5	AMPA-selective glutamate receptor 3 flop type OS=Mus musculus OX=10090 GN=Gria3 PE=2 SV=1	29	23	337	1	1	888	100.2	8.19	584.94	23	0	High	High	High	High	High	High	High	High	High	High	High	High	1.16127e+06	1.45738e+06	1.28454e+06	1.30437e+06	1.22631e+06	1.10785e+06	1.2149e+06	1.27682e+06	1.12716e+06	1.22621e+06	1.10158e+06	1.19938e+06
Q561N4	MCG1032217 OS=Mus musculus OX=10090 GN=Ube2l3 PE=1 SV=1	49	6	288	6	1	154	17.9	8.51	584.67	6	0	High	High	High	High	High	High	High	High	High	High	High	High	4.69902e+07	5.35577e+07	5.5364e+07	5.49293e+07	5.67625e+07	5.69451e+07	5.94741e+07	5.34559e+07	5.72454e+07	6.54924e+07	5.92201e+07	5.93905e+07
E9QM90	RAB11-binding protein RELCH OS=Mus musculus OX=10090 GN=Relch PE=1 SV=2	24	22	366	1	1	1216	134.5	5.34	583.4	22	19	High	High	High	High	High	High	High	High	High	High	High	High	3.80729e+07	3.80275e+07	3.79124e+07	4.31775e+07	4.12696e+07	3.8934e+07	4.36226e+07	4.08886e+07	3.87203e+07	4.18508e+07	3.92476e+07	4.24438e+07
Q91YR1	Twinfilin-1 OS=Mus musculus OX=10090 GN=Twf1 PE=1 SV=2	36	11	257	10	1	350	40.1	6.67	581.89	11	1	High	High	High	High	High	High	High	High	High	High	High	High	8.29569e+07	8.7094e+07	8.17188e+07	8.12959e+07	9.16115e+07	8.36501e+07	8.51959e+07	8.98186e+07	8.98785e+07	8.61831e+07	8.66107e+07	8.56931e+07
B2RQ80	Tnik protein OS=Mus musculus OX=10090 GN=Tnik PE=1 SV=1	19	22	331	13	1	1360	154.9	7.09	580.42	22	0	High	High	High	High	High	High	High	High	High	High	High	High	1.99258e+07	1.92868e+07	2.22208e+07	1.92568e+07	2.18551e+07	2.16505e+07	2.23902e+07	1.878e+07	2.08819e+07	1.77928e+07	1.99942e+07	1.80854e+07
Q5SX50	Profilin OS=Mus musculus OX=10090 GN=Pfn1 PE=1 SV=1	60	9	291	9	1	140	14.9	8.28	579.51	9	0	High	High	High	High	High	High	High	High	High	High	High	High	1.86698e+08	2.15831e+08	2.3427e+08	2.45645e+08	2.02814e+08	1.97641e+08	2.31483e+08	2.15829e+08	2.28952e+08	2.20323e+08	2.13221e+08	1.89346e+08
B2RQX4	Amino acid transporter OS=Mus musculus OX=10090 GN=Slc1a6 PE=1 SV=1	7	3	368	1	1	561	60.7	8.75	578.88	3	0	Not Found	Peak Found	Peak Found	Peak Found	Peak Found	Peak Found	Peak Found	Not Found	Peak Found	Not Found	Not Found	Not Found	NA	144499	47075.3	202795	121338	97657.2	203718	NA	148064	NA	NA	NA
Q8BVQ9	26S proteasome regulatory subunit 7 OS=Mus musculus OX=10090 GN=Psmc2 PE=1 SV=1	49	22	335	22	1	475	52.8	6.28	578.63	22	0	High	High	High	High	High	High	High	High	High	High	High	High	5.92169e+07	5.86822e+07	5.99665e+07	6.40031e+07	6.64089e+07	6.3178e+07	6.48669e+07	6.39746e+07	6.16895e+07	5.88277e+07	6.3974e+07	6.55193e+07
Q2UZW7	Microtubule-associated protein OS=Mus musculus OX=10090 GN=Mapre3 PE=1 SV=1	46	14	308	3	1	281	31.9	5.54	578.52	14	10	High	High	High	High	High	High	High	High	High	High	High	High	1.96536e+08	2.02054e+08	1.91108e+08	2.96439e+08	1.80496e+08	1.56365e+08	1.5435e+08	1.77435e+08	1.67154e+08	1.44631e+08	1.59973e+08	1.50849e+08
Q5EBP9	Tripartite motif-containing 28 OS=Mus musculus OX=10090 GN=Trim28 PE=2 SV=1	24	16	274	16	1	834	88.8	5.77	578.12	16	0	High	High	High	High	High	High	High	High	High	High	High	High	3.26181e+07	3.46721e+07	3.12338e+07	3.35491e+07	3.34605e+07	3.29644e+07	3.5757e+07	3.7762e+07	3.35326e+07	3.62827e+07	3.41478e+07	3.4674e+07
P97384	Annexin A11 OS=Mus musculus OX=10090 GN=Anxa11 PE=1 SV=2	38	18	268	17	1	503	54	7.66	577.77	18	1	High	High	High	High	High	High	High	High	High	High	High	High	2.9574e+07	3.41666e+07	3.22391e+07	3.05244e+07	3.52422e+07	2.94486e+07	3.04175e+07	3.73932e+07	3.6476e+07	3.74515e+07	4.03322e+07	3.54569e+07
Q4FK49	Pyp protein OS=Mus musculus OX=10090 GN=Ppa1 PE=1 SV=1	66	14	299	14	1	289	32.6	5.6	577.71	14	0	High	High	High	High	High	High	High	High	High	High	High	High	2.79315e+08	2.36032e+08	3.09434e+08	3.24359e+08	3.7047e+08	3.03605e+08	3.31999e+08	2.8135e+08	3.01715e+08	2.69182e+08	2.82746e+08	2.76403e+08
Q8BKZ9	Pyruvate dehydrogenase protein X component, mitochondrial OS=Mus musculus OX=10090 GN=Pdhx PE=1 SV=1	26	12	283	12	1	501	54	7.75	576.82	12	0	High	High	High	High	High	High	High	High	High	High	High	High	1.23232e+08	1.50754e+08	1.52242e+08	1.54583e+08	1.26235e+08	1.15895e+08	1.45199e+08	1.18888e+08	1.28825e+08	1.1405e+08	1.16811e+08	1.1523e+08
Q8C8N2	Protein SCAI OS=Mus musculus OX=10090 GN=Scai PE=1 SV=2	33	19	332	19	1	606	70.2	8.6	576.28	19	0	High	High	High	High	High	High	High	High	High	High	High	High	6.3128e+07	6.7303e+07	7.50235e+07	6.67588e+07	7.36864e+07	7.66783e+07	7.40037e+07	7.72946e+07	6.92225e+07	6.80924e+07	6.49474e+07	7.40547e+07
F7CPX0	SH3-containing GRB2-like protein 3-interacting protein 1 (Fragment) OS=Mus musculus OX=10090 GN=Sgip1 PE=1 SV=1	27	12	288	1	1	575	62	7.01	576.27	12	0	Not Found	Peak Found	Not Found	Not Found	Peak Found	Not Found	High	Peak Found	Not Found	Peak Found	Not Found	Not Found	NA	320940	NA	NA	377716	NA	926706	662240	NA	601624	NA	NA
E9Q4K0	Actin-binding LIM protein 2 OS=Mus musculus OX=10090 GN=Ablim2 PE=1 SV=1	28	16	314	1	1	664	73.6	8.07	575.95	16	15	High	High	High	High	High	High	High	High	High	High	High	High	5.10503e+07	5.278e+07	5.80807e+07	5.25213e+07	5.35651e+07	5.12529e+07	5.72402e+07	5.13554e+07	5.09912e+07	4.62151e+07	5.04332e+07	5.59856e+07
Q641P0	Actin-related protein 3B OS=Mus musculus OX=10090 GN=Actr3b PE=1 SV=1	35	14	323	12	1	418	47.5	6.02	575.65	14	0	High	High	High	High	High	High	High	High	High	High	High	High	5.09546e+07	5.13299e+07	5.70154e+07	5.2954e+07	4.82655e+07	5.1193e+07	5.91506e+07	5.62986e+07	5.04567e+07	5.46844e+07	5.30568e+07	4.75304e+07
Q548L6	Glutamate decarboxylase OS=Mus musculus OX=10090 GN=Gad1 PE=1 SV=1	30	16	348	15	1	593	66.6	7.17	575.49	16	1	High	High	High	High	High	High	High	High	High	High	High	High	8.06556e+07	7.1394e+07	7.50128e+07	7.88346e+07	8.00791e+07	7.67922e+07	8.43993e+07	7.02124e+07	7.14596e+07	7.10852e+07	7.01655e+07	8.3769e+07
A0A0R4J094	Fumarylacetoacetate hydrolase domain-containing 2A OS=Mus musculus OX=10090 GN=Fahd2a PE=1 SV=1	49	10	242	10	1	313	34.7	8.16	575.13	10	0	High	High	High	High	High	High	High	High	High	High	High	High	2.42486e+07	2.98774e+07	2.4947e+07	3.41027e+07	3.48157e+07	3.05588e+07	3.18251e+07	3.12546e+07	3.3234e+07	3.38101e+07	3.30785e+07	3.31576e+07
Q8R0A7	Uncharacterized protein KIAA0513 OS=Mus musculus OX=10090 GN=Kiaa0513 PE=1 SV=1	30	13	288	13	1	407	46.3	5.02	574.78	13	0	High	High	High	High	High	High	High	High	High	High	High	High	7.44131e+07	7.82104e+07	7.38876e+07	7.49106e+07	8.07051e+07	7.9327e+07	7.48955e+07	7.51108e+07	6.29915e+07	7.10601e+07	6.93967e+07	7.26611e+07
G3UZM4	Cell adhesion molecule 2 (Fragment) OS=Mus musculus OX=10090 GN=Cadm2 PE=1 SV=1	34	13	308	13	1	435	47.3	5.41	574.62	13	0	High	High	High	High	High	High	High	High	High	High	High	High	1.20007e+08	1.33045e+08	1.29935e+08	1.1901e+08	1.21315e+08	1.14266e+08	1.28003e+08	1.31103e+08	1.11731e+08	1.24206e+08	1.20999e+08	1.26692e+08
Q3TN61	Uncharacterized protein OS=Mus musculus OX=10090 GN=Rhoa PE=2 SV=1	47	11	280	4	1	193	21.8	6.1	573.12	11	8	High	High	High	High	High	High	High	High	High	High	High	High	1.42356e+08	1.46072e+08	1.43066e+08	1.32033e+08	1.32068e+08	1.35947e+08	1.39761e+08	1.32999e+08	1.31331e+08	1.4628e+08	1.37828e+08	1.32874e+08
Q7TMQ1	Gap junction protein OS=Mus musculus OX=10090 GN=Gja1 PE=2 SV=1	28	9	267	9	1	434	49.5	9.51	571.64	9	0	High	High	High	High	High	High	High	High	High	High	High	High	6.36347e+07	6.54829e+07	6.56499e+07	6.76777e+07	7.13666e+07	6.55427e+07	6.9002e+07	6.9771e+07	7.17272e+07	7.43813e+07	6.74627e+07	7.07587e+07
Q3TH64	Uncharacterized protein OS=Mus musculus OX=10090 GN=Cyb5b PE=2 SV=1	51	5	203	5	1	146	16.2	4.97	571.25	5	0	High	High	High	High	High	High	High	High	High	High	High	High	7.29899e+07	6.34846e+07	7.15883e+07	7.31664e+07	6.91942e+07	7.07401e+07	6.42684e+07	7.09307e+07	6.99539e+07	6.88786e+07	6.95082e+07	6.42651e+07
B2CY77	Laminin receptor (Fragment) OS=Mus musculus OX=10090 GN=Rpsa PE=2 SV=1	39	9	227	9	1	295	32.8	4.87	567.89	9	0	High	High	High	High	High	High	High	High	High	High	High	High	8.70433e+07	9.38424e+07	9.51594e+07	8.7356e+07	9.02651e+07	9.15044e+07	8.92846e+07	8.72003e+07	9.1866e+07	9.25358e+07	8.62325e+07	8.79046e+07
A0A0A1HAM8	80K protein OS=Mus musculus OX=10090 GN=Marcks PE=2 SV=1	35	8	183	8	1	309	29.7	4.34	567.26	8	0	High	High	High	High	High	High	High	High	High	High	High	High	1.26511e+08	1.30717e+08	1.31129e+08	1.24516e+08	1.31948e+08	1.30484e+08	1.20865e+08	1.11758e+08	1.13904e+08	1.29436e+08	1.23548e+08	1.37355e+08
P35235	Tyrosine-protein phosphatase non-receptor type 11 OS=Mus musculus OX=10090 GN=Ptpn11 PE=1 SV=2	45	22	341	22	1	597	68.4	7.3	566.89	22	0	High	High	High	High	High	High	High	High	High	High	High	High	8.80234e+07	7.85031e+07	8.25635e+07	7.91629e+07	7.90595e+07	8.7687e+07	8.12712e+07	7.84595e+07	8.82113e+07	7.79854e+07	8.12113e+07	8.4268e+07
Q3TJG2	Acyl carrier protein OS=Mus musculus OX=10090 GN=Ndufab1 PE=2 SV=1	21	4	282	4	1	156	17.4	5.21	566.69	4	0	High	High	High	High	High	High	High	High	High	High	High	High	9.73974e+07	1.10133e+08	1.03109e+08	1.05639e+08	1.09015e+08	1.02001e+08	1.10081e+08	1.04816e+08	1.07295e+08	1.14903e+08	9.5945e+07	1.03662e+08
Q8R5L1	Complement component 1 Q subcomponent-binding protein, mitochondrial OS=Mus musculus OX=10090 GN=C1qbp PE=1 SV=1	22	5	211	5	1	279	31	4.87	566.4	5	0	High	High	High	High	High	High	High	High	High	High	High	High	2.54646e+07	4.01657e+07	1.80356e+07	4.22037e+07	4.69285e+07	2.50085e+07	4.75643e+07	4.93048e+07	3.46598e+07	5.45712e+07	4.46225e+07	5.86811e+07
P60766	Cell division control protein 42 homolog OS=Mus musculus OX=10090 GN=Cdc42 PE=1 SV=2	41	7	279	6	1	191	21.2	6.55	565.73	7	0	High	High	High	High	High	High	High	High	High	High	High	High	1.44514e+08	1.55624e+08	1.4972e+08	1.34787e+08	1.34365e+08	1.49224e+08	1.5014e+08	1.44299e+08	1.56464e+08	1.57652e+08	1.4744e+08	1.43816e+08
Q03137	Ephrin type-A receptor 4 OS=Mus musculus OX=10090 GN=Epha4 PE=1 SV=2	31	24	306	20	1	986	109.7	6.51	565.4	24	4	High	High	High	High	High	High	High	High	High	High	High	High	7.22597e+07	7.59211e+07	8.10194e+07	7.27105e+07	6.90508e+07	6.63553e+07	6.97102e+07	7.25976e+07	6.70621e+07	7.32841e+07	7.44452e+07	7.13327e+07
Q8BG51	Mitochondrial Rho GTPase 1 OS=Mus musculus OX=10090 GN=Rhot1 PE=1 SV=1	29	16	298	14	1	631	72.2	6.49	563.3	16	2	High	High	High	High	High	High	High	High	High	High	High	High	7.20564e+07	7.62733e+07	8.31681e+07	7.53907e+07	7.61217e+07	7.65165e+07	7.63184e+07	7.27244e+07	7.99181e+07	7.38626e+07	7.14392e+07	7.23813e+07
Q9DCN2	NADH-cytochrome b5 reductase 3 OS=Mus musculus OX=10090 GN=Cyb5r3 PE=1 SV=3	46	13	296	13	1	301	34.1	8.38	562.7	13	0	High	High	High	High	High	High	High	High	High	High	High	High	7.0428e+07	7.18233e+07	6.41656e+07	6.8489e+07	7.15325e+07	7.63112e+07	7.09305e+07	6.85103e+07	7.1611e+07	7.731e+07	7.50782e+07	7.33579e+07
E9QM38	Solute carrier family 12 member 2 OS=Mus musculus OX=10090 GN=Slc12a2 PE=1 SV=1	17	18	300	18	1	1206	130.6	6.52	562.13	18	0	High	High	High	High	High	High	High	High	High	High	High	High	6.45181e+07	6.4366e+07	5.21889e+07	5.05004e+07	4.66671e+07	6.31494e+07	4.46505e+07	4.82545e+07	7.17603e+07	7.83918e+07	7.43223e+07	6.08773e+07
Q9D0I9	Arginine--tRNA ligase, cytoplasmic OS=Mus musculus OX=10090 GN=Rars PE=1 SV=2	43	28	368	28	1	660	75.6	7.55	561.32	28	0	High	High	High	High	High	High	High	High	High	High	High	High	5.08321e+07	5.04018e+07	6.16315e+07	5.30059e+07	6.19472e+07	6.14296e+07	5.51767e+07	5.96559e+07	6.40538e+07	5.955e+07	5.8976e+07	5.92339e+07
Q8BW75	Amine oxidase [flavin-containing] B OS=Mus musculus OX=10090 GN=Maob PE=1 SV=4	38	18	365	15	1	520	58.5	8.29	559.66	18	3	High	High	High	High	High	High	High	High	High	High	High	High	9.2296e+07	7.98853e+07	7.26656e+07	7.84122e+07	6.69436e+07	8.23441e+07	7.24498e+07	7.41884e+07	8.62397e+07	8.40445e+07	7.99513e+07	8.09037e+07
A0A1S6GWI0	NADH dehydrogenase (Ubiquinone) 1 alpha subcomplex, 8 OS=Mus musculus OX=10090 GN=Ndufa8 PE=2 SV=1	41	9	278	9	1	206	23.8	9.14	559.56	9	0	High	High	High	High	High	High	High	High	High	High	High	High	1.45449e+08	1.36697e+08	1.40342e+08	1.53489e+08	1.48301e+08	1.39708e+08	1.37353e+08	1.47269e+08	1.46251e+08	1.43103e+08	1.42743e+08	1.46031e+08
Q9CQY3	Uncharacterized protein OS=Mus musculus OX=10090 GN=Atp5l PE=2 SV=1	22	2	299	2	1	129	14.2	8.63	559.52	2	0	High	High	High	High	High	High	High	High	High	High	High	High	4.49515e+07	5.67989e+07	4.91769e+07	5.45429e+07	5.86937e+07	5.12029e+07	5.5329e+07	5.84462e+07	6.22802e+07	6.39952e+07	6.24612e+07	6.04288e+07
A0A1W2P7A1	40S ribosomal protein S12 OS=Mus musculus OX=10090 GN=Rps12 PE=1 SV=1	48	7	237	7	1	148	16	8.16	558.36	7	0	High	High	High	High	High	High	High	High	High	High	High	High	8.28848e+07	9.36516e+07	9.51813e+07	1.01266e+08	9.66158e+07	9.60167e+07	9.5255e+07	9.45964e+07	9.7521e+07	9.90537e+07	8.79642e+07	8.72488e+07
A9DA50	Leucine-rich repeat and immunoglobulin-like domain-containing nogo receptor-interacting protein 1 OS=Mus musculus OX=10090 GN=Lingo1 PE=1 SV=1	27	14	297	13	1	620	69.8	8.31	558.18	14	1	High	High	High	High	High	High	High	High	High	High	High	High	3.89992e+07	3.66311e+07	3.79496e+07	3.99333e+07	3.83791e+07	3.80432e+07	4.00789e+07	3.92269e+07	3.37988e+07	3.52348e+07	3.87443e+07	4.03872e+07
P27601	Guanine nucleotide-binding protein subunit alpha-13 OS=Mus musculus OX=10090 GN=Gna13 PE=1 SV=1	43	16	359	14	1	377	44	8.21	558	16	1	High	High	High	High	High	High	High	High	High	High	High	High	7.03351e+07	6.6191e+07	7.48426e+07	6.50875e+07	6.79828e+07	7.38546e+07	6.89259e+07	6.2497e+07	6.09136e+07	6.48261e+07	6.89948e+07	7.3316e+07
P31648	Sodium- and chloride-dependent GABA transporter 1 OS=Mus musculus OX=10090 GN=Slc6a1 PE=1 SV=2	18	8	297	8	1	599	67	7.96	557.81	8	0	High	High	High	High	High	High	High	High	High	High	High	High	1.594e+08	1.46935e+08	1.42055e+08	1.437e+08	1.61643e+08	1.50316e+08	1.48384e+08	1.37797e+08	1.4625e+08	1.54711e+08	1.56983e+08	1.76271e+08
Q8CD76	Kinesin light chain 1 OS=Mus musculus OX=10090 GN=Klc1 PE=1 SV=1	37	23	325	15	1	616	69.5	5.96	557.72	23	8	High	High	High	High	High	High	High	High	High	High	High	High	1.31249e+08	1.38509e+08	1.48637e+08	1.26966e+08	1.49274e+08	1.48429e+08	1.20314e+08	1.34073e+08	1.36729e+08	1.26713e+08	1.31222e+08	1.22855e+08
Q548L4	Glutamate decarboxylase OS=Mus musculus OX=10090 GN=Gad2 PE=1 SV=1	31	14	314	13	1	585	65.2	6.9	557.33	14	0	High	High	High	High	High	High	High	High	High	High	High	High	6.62549e+07	4.76992e+07	5.78641e+07	5.39539e+07	5.153e+07	5.50861e+07	5.39677e+07	5.07106e+07	5.26297e+07	4.81178e+07	5.46785e+07	6.235e+07
Q3TYC2	Uncharacterized protein OS=Mus musculus OX=10090 GN=Ntm PE=2 SV=1	37	11	278	2	1	344	37.9	7.81	557.02	11	5	High	High	Peak Found	High	High	High	High	High	High	High	Peak Found	High	6.5578e+07	4.85877e+07	6.33873e+07	5.24448e+07	5.27334e+07	6.07761e+07	6.18454e+07	5.63474e+07	4.86995e+07	4.45281e+07	5.68213e+07	6.24623e+07
Q9JKB1	Ubiquitin carboxyl-terminal hydrolase isozyme L3 OS=Mus musculus OX=10090 GN=Uchl3 PE=1 SV=2	55	10	236	10	1	230	26.1	5.05	555.88	10	0	High	High	High	High	High	High	High	High	High	High	High	High	3.39177e+07	3.61019e+07	3.37307e+07	3.81283e+07	4.57178e+07	3.68769e+07	4.36972e+07	4.12969e+07	3.98614e+07	4.40225e+07	4.59582e+07	4.7724e+07
Q3THE2	Myosin regulatory light chain 12B OS=Mus musculus OX=10090 GN=Myl12b PE=1 SV=2	51	7	244	2	1	172	19.8	4.84	555.23	7	0	High	High	High	High	High	High	High	High	High	High	High	High	2.50874e+07	2.61313e+07	2.52466e+07	2.48591e+07	2.82513e+07	2.56379e+07	2.21839e+07	2.41431e+07	2.50672e+07	2.50602e+07	2.57948e+07	2.71808e+07
Q9WVE8	Protein kinase C and casein kinase substrate in neurons protein 2 OS=Mus musculus OX=10090 GN=Pacsin2 PE=1 SV=1	31	15	284	12	1	486	55.8	5.2	555.18	15	0	High	High	High	High	High	High	High	High	High	High	High	High	4.11691e+07	4.61333e+07	3.97032e+07	4.68303e+07	4.92901e+07	4.26052e+07	4.45857e+07	4.14695e+07	4.21094e+07	4.36411e+07	4.12559e+07	3.86928e+07
A2AFQ0	E3 ubiquitin-protein ligase HUWE1 OS=Mus musculus OX=10090 GN=Huwe1 PE=1 SV=1	11	40	360	40	1	4378	482.4	5.22	555.01	40	0	High	High	High	High	High	High	High	High	High	High	High	High	3.8453e+07	4.03472e+07	4.11429e+07	4.24609e+07	4.22146e+07	4.42148e+07	4.31263e+07	4.05183e+07	4.10809e+07	4.35425e+07	4.0476e+07	4.16523e+07
Q6P4T2	U5 small nuclear ribonucleoprotein 200 kDa helicase OS=Mus musculus OX=10090 GN=Snrnp200 PE=1 SV=1	15	26	287	26	1	2136	244.4	6.06	554.78	26	0	High	High	High	High	High	High	High	High	High	High	High	High	4.02539e+07	3.21337e+07	3.34842e+07	3.61274e+07	3.5578e+07	3.14353e+07	3.11384e+07	3.23083e+07	2.86932e+07	3.67645e+07	3.14257e+07	4.11504e+07
P15116	Cadherin-2 OS=Mus musculus OX=10090 GN=Cdh2 PE=1 SV=2	24	16	262	16	1	906	99.7	4.78	554.63	16	0	High	High	High	High	High	High	High	High	High	High	High	High	3.05263e+07	2.91633e+07	2.26092e+07	3.24686e+07	3.42359e+07	2.89434e+07	3.24563e+07	3.3489e+07	3.09328e+07	3.44915e+07	3.22794e+07	3.26685e+07
Q3U1Q4	Uncharacterized protein OS=Mus musculus OX=10090 GN=Grb2 PE=2 SV=1	53	12	343	12	1	217	25.2	6.07	553.91	12	0	High	High	High	High	High	High	High	High	High	High	High	High	1.05511e+08	1.06046e+08	1.28811e+08	1.14445e+08	1.20872e+08	1.22176e+08	1.18113e+08	1.18532e+08	1.23785e+08	1.10597e+08	1.05836e+08	1.1581e+08
K3W4M4	ATP-dependent (S)-NAD(P)H-hydrate dehydratase OS=Mus musculus OX=10090 GN=Naxd PE=1 SV=1	54	13	267	13	1	365	38.9	8.24	553.58	13	0	High	High	High	High	High	High	High	High	High	High	High	High	3.42048e+07	4.22975e+07	4.17071e+07	4.0775e+07	4.12315e+07	3.40646e+07	4.19165e+07	4.31402e+07	3.91798e+07	4.91953e+07	3.788e+07	4.34767e+07
Q69ZD1	MKIAA1699 protein (Fragment) OS=Mus musculus OX=10090 GN=Exoc4 PE=2 SV=1	26	20	263	20	1	977	110.7	6.55	549.84	20	0	High	High	High	High	High	High	High	High	High	High	High	High	2.54021e+07	3.29812e+07	2.70012e+07	2.51636e+07	2.64254e+07	2.48548e+07	2.66396e+07	2.64578e+07	2.38948e+07	2.91343e+07	2.65182e+07	2.61041e+07
P60840	Alpha-endosulfine OS=Mus musculus OX=10090 GN=Ensa PE=1 SV=1	64	8	250	8	1	121	13.3	7.24	549.77	8	0	High	High	High	High	High	High	High	High	High	High	High	High	3.76424e+07	3.59908e+07	4.02496e+07	3.49707e+07	4.05037e+07	4.23194e+07	4.20805e+07	3.45475e+07	3.85958e+07	3.90169e+07	4.0746e+07	4.38586e+07
P58389	Serine/threonine-protein phosphatase 2A activator OS=Mus musculus OX=10090 GN=Ptpa PE=1 SV=1	44	12	291	12	1	323	36.7	6.39	549.51	12	0	High	High	High	High	High	High	High	High	High	High	High	High	1.50401e+08	1.87677e+08	1.21818e+08	1.08759e+08	1.11117e+08	1.4101e+08	1.43101e+08	1.47294e+08	1.08721e+08	1.1008e+08	1.31329e+08	1.19534e+08
Q4KL76	Heat shock protein 1 (Chaperonin 10) OS=Mus musculus OX=10090 GN=Hspe1 PE=1 SV=1	75	9	332	9	1	102	11	8.35	549.36	9	0	High	High	High	High	High	High	High	High	High	High	High	High	4.05026e+08	4.83958e+08	4.1653e+08	4.65127e+08	4.51708e+08	4.42531e+08	4.69537e+08	4.51793e+08	4.62507e+08	4.83776e+08	4.35088e+08	4.47098e+08
A0A087WQ31	CLIP-associating protein 1 OS=Mus musculus OX=10090 GN=Clasp1 PE=1 SV=1	23	32	311	26	1	1552	170.9	9.03	548.92	32	0	High	High	High	High	High	High	High	High	High	High	High	High	2.45571e+07	2.68214e+07	2.98172e+07	2.81441e+07	2.44261e+07	2.73525e+07	2.68273e+07	2.64944e+07	2.71196e+07	2.5507e+07	2.51795e+07	2.59929e+07
A0A0R4IZY0	Thimet oligopeptidase OS=Mus musculus OX=10090 GN=Thop1 PE=1 SV=1	39	24	351	24	1	687	78	5.99	548.32	24	0	High	High	High	High	High	High	High	High	High	High	High	High	6.90335e+07	6.76106e+07	7.02291e+07	7.62741e+07	6.93169e+07	7.04094e+07	7.26527e+07	6.92634e+07	7.29196e+07	6.68281e+07	6.65629e+07	6.60206e+07
Q8VCW8	Acyl-CoA synthetase family member 2, mitochondrial OS=Mus musculus OX=10090 GN=Acsf2 PE=1 SV=1	27	15	262	15	1	615	67.9	8.18	547.83	15	0	High	High	High	High	High	High	High	High	High	High	High	High	4.41657e+07	3.55976e+07	3.67029e+07	3.76525e+07	4.27551e+07	4.21657e+07	4.05101e+07	3.95051e+07	4.76177e+07	4.1247e+07	4.3454e+07	4.1179e+07
Q9EPL8	Importin-7 OS=Mus musculus OX=10090 GN=Ipo7 PE=1 SV=2	24	20	314	20	1	1038	119.4	4.82	547.37	20	0	High	High	High	High	High	High	High	High	High	High	High	High	4.39515e+07	4.59995e+07	3.67855e+07	4.16419e+07	3.77969e+07	3.67981e+07	4.48659e+07	4.21143e+07	3.31926e+07	4.3012e+07	3.71259e+07	4.20977e+07
P21550	Beta-enolase OS=Mus musculus OX=10090 GN=Eno3 PE=1 SV=3	17	7	282	1	1	434	47	7.18	546.68	7	0	High	High	High	High	High	High	High	High	High	High	High	High	1.85914e+06	1.6398e+06	2.15849e+06	1.98143e+06	2.25206e+06	2.23436e+06	1.71035e+06	1.84431e+06	1.98847e+06	1.87118e+06	2.12054e+06	1.55154e+06
B7ZN50	Stxbp5l protein OS=Mus musculus OX=10090 GN=Stxbp5l PE=2 SV=1	22	16	286	1	1	1032	114.8	7.3	546.07	16	0	Not Found	Not Found	Not Found	Peak Found	Peak Found	Not Found	High	High	Not Found	High	Not Found	Peak Found	NA	NA	NA	143408	84712	NA	417382	235089	NA	377984	NA	181853
Q3U890	Uncharacterized protein OS=Mus musculus OX=10090 GN=Hars PE=2 SV=1	37	17	304	14	1	509	57.4	6	545.72	17	2	High	High	High	High	High	High	High	High	High	High	High	High	5.31318e+07	5.09663e+07	4.87827e+07	5.08791e+07	5.17979e+07	5.19774e+07	4.9163e+07	4.90781e+07	5.04075e+07	5.01758e+07	4.25846e+07	5.03307e+07
Q8BJI1	Sodium-dependent neutral amino acid transporter SLC6A17 OS=Mus musculus OX=10090 GN=Slc6a17 PE=1 SV=1	26	15	346	15	1	727	81	6.23	545.19	15	0	High	High	High	High	High	High	High	High	High	High	High	High	6.76848e+07	6.44558e+07	5.43553e+07	5.77844e+07	6.07381e+07	5.45675e+07	6.7447e+07	5.55875e+07	5.6188e+07	6.55574e+07	5.45675e+07	6.03661e+07
Q8R0A5	Transcription elongation factor A protein-like 3 OS=Mus musculus OX=10090 GN=Tceal3 PE=1 SV=2	47	11	362	4	1	200	22.5	5.44	543.75	11	7	High	High	High	High	High	High	High	High	High	High	High	High	1.34884e+08	1.38639e+08	1.39022e+08	1.23658e+08	1.41497e+08	1.4101e+08	1.35677e+08	1.38732e+08	1.35596e+08	1.29899e+08	1.22639e+08	1.41213e+08
O88712	C-terminal-binding protein 1 OS=Mus musculus OX=10090 GN=Ctbp1 PE=1 SV=2	26	10	223	7	1	441	47.7	6.77	543.24	10	3	High	High	High	High	High	High	High	High	High	High	High	High	1.18472e+08	1.24021e+08	1.2506e+08	1.33186e+08	1.25888e+08	1.20882e+08	1.35714e+08	1.28084e+08	1.08101e+08	1.17308e+08	1.25713e+08	1.25975e+08
Q3TDN8	Uncharacterized protein OS=Mus musculus OX=10090 GN=Bphl PE=2 SV=1	53	13	259	13	1	299	33.7	8.94	543	13	0	High	High	High	High	High	High	High	High	High	High	High	High	4.3189e+07	4.26295e+07	3.30248e+07	4.16891e+07	4.58907e+07	3.70883e+07	3.90447e+07	4.21144e+07	4.88611e+07	5.21964e+07	4.3944e+07	4.01688e+07
O55125	Protein NipSnap homolog 1 OS=Mus musculus OX=10090 GN=Nipsnap1 PE=1 SV=1	38	9	317	9	1	284	33.3	9.44	542.98	9	0	High	High	High	High	High	High	High	High	High	High	High	High	9.60839e+07	1.00774e+08	9.13954e+07	1.03187e+08	9.44275e+07	9.37763e+07	1.06867e+08	1.03638e+08	9.95154e+07	1.06378e+08	9.91999e+07	9.75928e+07
P97351	40S ribosomal protein S3a OS=Mus musculus OX=10090 GN=Rps3a PE=1 SV=3	55	14	314	14	1	264	29.9	9.73	542.67	14	0	High	High	High	High	High	High	High	High	High	High	High	High	9.41224e+07	1.02444e+08	9.92441e+07	8.71564e+07	8.93912e+07	9.39853e+07	8.45199e+07	8.19437e+07	8.88064e+07	7.99363e+07	8.3254e+07	8.37656e+07
E9Q3Q6	CD166 antigen OS=Mus musculus OX=10090 GN=Alcam PE=1 SV=1	30	15	301	15	1	570	63.6	7.27	542.46	15	0	High	High	High	High	High	High	High	High	High	High	High	High	4.8084e+07	4.70765e+07	4.07381e+07	4.57577e+07	5.12101e+07	4.77404e+07	5.00962e+07	4.81702e+07	4.58891e+07	5.26648e+07	4.5333e+07	4.84214e+07
Q9JKR6	Hypoxia up-regulated protein 1 OS=Mus musculus OX=10090 GN=Hyou1 PE=1 SV=1	29	23	380	23	1	999	111.1	5.19	541.5	23	0	High	High	High	High	High	High	High	High	High	High	High	High	5.98602e+07	6.88206e+07	6.57641e+07	6.61701e+07	6.54955e+07	6.28761e+07	6.2783e+07	6.49518e+07	6.32062e+07	6.73401e+07	6.48162e+07	6.2533e+07
Q3U4W5	RAB6, member RAS oncogene family, isoform CRA_c OS=Mus musculus OX=10090 GN=Rab6a PE=2 SV=1	62	12	349	1	1	208	23.5	5.54	540.78	12	0	Not Found	Not Found	Not Found	Not Found	Peak Found	Not Found	Not Found	Not Found	Peak Found	Not Found	Not Found	Not Found	NA	NA	NA	NA	128243	NA	NA	NA	96046.2	NA	NA	NA
P42208	Septin-2 OS=Mus musculus OX=10090 GN=Sept2 PE=1 SV=2	44	11	246	11	1	361	41.5	6.55	539.67	11	0	High	High	High	High	High	High	High	High	High	High	High	High	9.04889e+07	9.53843e+07	9.19356e+07	1.01787e+08	1.00405e+08	9.3175e+07	9.89552e+07	9.14436e+07	9.53199e+07	1.02302e+08	1.03809e+08	1.06888e+08
Q6A065	Centrosomal protein of 170 kDa OS=Mus musculus OX=10090 GN=Cep170 PE=1 SV=2	19	25	248	23	1	1588	174.9	7.17	539.32	25	2	High	High	High	High	High	High	High	High	High	High	High	High	3.07741e+07	3.30584e+07	2.9023e+07	3.03646e+07	2.92135e+07	2.86084e+07	2.83431e+07	3.03706e+07	3.0016e+07	3.14328e+07	2.78789e+07	3.07284e+07
Q66K07	Ubqln1 protein OS=Mus musculus OX=10090 GN=Ubqln1 PE=2 SV=1	26	10	243	6	1	582	61.9	4.94	537.87	10	0	High	High	High	High	High	High	High	High	High	High	High	High	4.4799e+06	5.22505e+06	4.53431e+06	6.13686e+06	6.58556e+06	4.41922e+06	6.4015e+06	6.9839e+06	5.67272e+06	7.41425e+06	6.93064e+06	8.47897e+06
Q8BR92	Paralemmin-2 OS=Mus musculus OX=10090 GN=Palm2 PE=1 SV=1	40	13	295	6	1	376	42.1	5.15	537.72	13	6	High	High	High	High	High	High	High	High	High	High	High	High	6.50314e+07	6.29575e+07	6.88112e+07	5.9442e+07	5.98625e+07	6.43131e+07	6.00364e+07	5.8086e+07	5.93421e+07	5.62891e+07	6.24123e+07	6.46641e+07
Q790Y8	Glucose-6-phosphate 1-dehydrogenase OS=Mus musculus OX=10090 GN=G6pdx PE=1 SV=1	45	21	314	1	1	515	59.2	6.49	537.51	21	0	High	Peak Found	High	High	High	High	High	High	High	High	High	High	769755	1.30355e+06	979531	1.57647e+06	591943	438982	1.27789e+06	1.10699e+06	1.68081e+06	1.64437e+06	1.48628e+06	1.47441e+06
Q8BXB3	Uncharacterized protein (Fragment) OS=Mus musculus OX=10090 GN=Slc8a1 PE=2 SV=1	21	11	279	1	1	706	79	4.81	537.38	11	0	Peak Found	Not Found	Not Found	Not Found	High	High	Not Found	Not Found	High	High	High	High	1.02912e+06	NA	NA	NA	1.38851e+06	NA	NA	NA	1.37002e+06	1.27297e+06	NA	1.25774e+06
E9QKE4	Rab3 GTPase-activating protein non-catalytic subunit OS=Mus musculus OX=10090 GN=Rab3gap2 PE=1 SV=1	22	27	312	27	1	1387	154.5	6.07	537.31	27	0	High	High	High	High	High	High	High	High	High	High	High	High	4.01564e+07	4.37568e+07	3.96722e+07	4.24938e+07	4.22818e+07	4.15267e+07	4.35131e+07	4.26792e+07	4.2341e+07	3.84456e+07	4.04154e+07	3.84406e+07
A0A286YCI8	Sorbin and SH3 domain-containing protein 1 OS=Mus musculus OX=10090 GN=Sorbs1 PE=1 SV=1	26	28	293	9	1	1290	143	8.31	537.31	28	18	High	High	High	High	High	High	High	High	High	High	High	High	6.39719e+07	6.42415e+07	7.72395e+07	8.51057e+07	5.90334e+07	4.75509e+07	4.42872e+07	6.41725e+07	5.58552e+07	5.495e+07	5.32776e+07	4.69592e+07
O55106	Striatin OS=Mus musculus OX=10090 GN=Strn PE=1 SV=2	28	17	304	17	1	780	85.9	5.27	536.56	17	0	High	High	High	High	High	High	High	High	High	High	High	High	5.15399e+07	4.88769e+07	5.21435e+07	4.95592e+07	5.46944e+07	4.99544e+07	4.77719e+07	5.31131e+07	5.12153e+07	4.925e+07	5.5925e+07	5.47417e+07
P62746	Rho-related GTP-binding protein RhoB OS=Mus musculus OX=10090 GN=Rhob PE=1 SV=1	37	8	224	6	1	196	22.1	5.24	536.16	8	0	High	High	High	High	High	High	High	High	High	High	High	High	1.00789e+08	7.74821e+07	9.49681e+07	8.79517e+07	7.524e+07	8.41121e+07	7.91172e+07	7.86186e+07	8.06987e+07	6.56177e+07	8.2126e+07	8.36748e+07
A2AEX6	Four and a half LIM domains protein 1 OS=Mus musculus OX=10090 GN=Fhl1 PE=1 SV=1	43	11	298	11	1	309	35.1	8.44	536.08	11	0	High	High	High	High	High	High	High	High	High	High	High	High	4.99783e+07	4.78272e+07	4.7612e+07	4.57102e+07	4.39134e+07	4.85068e+07	4.5706e+07	4.54203e+07	4.9015e+07	4.65933e+07	4.39467e+07	4.53546e+07
B1B1A7	Kalirin (Fragment) OS=Mus musculus OX=10090 GN=Kalrn PE=1 SV=1	25	30	365	1	1	1403	161.7	6.2	535.23	30	0	Not Found	Peak Found	Not Found	Peak Found	Peak Found	Peak Found	Peak Found	Peak Found	Not Found	Not Found	High	Not Found	NA	814558	NA	963658	771656	616806	801891	608699	NA	NA	1.04633e+06	NA
Q3TG52	Uncharacterized protein OS=Mus musculus OX=10090 GN=Aldh9a1 PE=2 SV=1	30	13	259	13	1	518	55.8	7.46	535.17	13	0	High	High	High	High	High	High	High	High	High	High	High	High	4.74874e+07	4.51068e+07	4.50096e+07	4.42782e+07	4.56484e+07	4.6561e+07	4.49594e+07	4.5769e+07	5.29088e+07	4.79682e+07	4.69994e+07	4.40766e+07
P49615	Cyclin-dependent-like kinase 5 OS=Mus musculus OX=10090 GN=Cdk5 PE=1 SV=1	51	14	305	12	1	292	33.3	7.66	534.86	14	1	High	High	High	High	High	High	High	High	High	High	High	High	4.80029e+07	4.71533e+07	5.36316e+07	5.58315e+07	5.18201e+07	5.36248e+07	5.1347e+07	5.43339e+07	5.33465e+07	5.22656e+07	5.4541e+07	5.435e+07
P10605	Cathepsin B OS=Mus musculus OX=10090 GN=Ctsb PE=1 SV=2	29	8	237	8	1	339	37.3	5.91	534.43	8	0	High	High	High	High	High	High	High	High	High	High	High	High	5.73923e+07	6.1373e+07	6.29653e+07	6.14975e+07	6.06309e+07	5.99955e+07	6.00431e+07	5.86945e+07	6.37125e+07	6.1949e+07	6.24493e+07	5.87223e+07
O70172	Phosphatidylinositol 5-phosphate 4-kinase type-2 alpha OS=Mus musculus OX=10090 GN=Pip4k2a PE=1 SV=1	25	9	246	4	1	405	46.1	6.99	533.79	9	0	High	High	High	High	High	High	High	High	High	High	High	High	1.27597e+07	1.3992e+07	1.38795e+07	1.88873e+07	1.33908e+07	1.44386e+07	2.01141e+07	1.42736e+07	1.44461e+07	1.90245e+07	1.51922e+07	1.62472e+07
E9QN98	Inactive dipeptidyl peptidase 10 OS=Mus musculus OX=10090 GN=Dpp10 PE=1 SV=1	26	20	303	18	1	800	91.1	6.48	533.09	20	0	High	High	High	High	High	High	High	High	High	High	High	High	4.92935e+07	4.96917e+07	5.0423e+07	5.00241e+07	5.25519e+07	5.49928e+07	5.42482e+07	4.79287e+07	4.61742e+07	5.08207e+07	4.37538e+07	4.4159e+07
Q3TJL8	Uncharacterized protein OS=Mus musculus OX=10090 GN=Pdia6 PE=2 SV=1	27	9	211	1	1	445	48.6	5.19	532.62	9	0	High	High	Peak Found	High	High	High	High	High	High	High	Peak Found	Peak Found	4.71721e+06	5.63194e+06	4.24938e+06	4.40167e+06	5.96621e+06	5.04957e+06	4.72738e+06	5.45723e+06	5.85392e+06	6.98316e+06	5.77438e+06	4.55044e+06
Q543X6	Uncharacterized protein OS=Mus musculus OX=10090 GN=Map2k4 PE=1 SV=1	38	12	265	12	1	397	44.1	8.07	532.59	12	0	High	High	High	High	High	High	High	High	High	High	High	High	1.02889e+08	1.01041e+08	1.03044e+08	1.06897e+08	1.06981e+08	1.07952e+08	1.04692e+08	1.0274e+08	1.02635e+08	1.09221e+08	1.05824e+08	1.06021e+08
Q5FWB6	60S acidic ribosomal protein P0 OS=Mus musculus OX=10090 GN=Rplp0 PE=2 SV=1	40	9	246	9	1	317	34.2	6.25	532.17	9	0	High	High	High	High	High	High	High	High	High	High	High	High	8.31038e+07	7.01999e+07	7.31583e+07	7.35577e+07	6.85964e+07	7.18702e+07	7.3145e+07	6.81397e+07	7.07212e+07	7.08173e+07	7.73229e+07	7.14288e+07
Q4VAE8	Ndufb4 protein (Fragment) OS=Mus musculus OX=10090 GN=Ndufb4 PE=2 SV=1	46	5	220	5	1	131	15.3	9.8	531.88	5	0	High	High	High	High	High	High	High	High	High	High	High	High	8.26783e+07	9.00411e+07	8.45321e+07	8.80015e+07	8.62577e+07	8.62899e+07	8.67993e+07	7.84192e+07	8.83931e+07	9.09362e+07	8.58508e+07	8.66336e+07
A2AWI7	Endophilin-B2 OS=Mus musculus OX=10090 GN=Sh3glb2 PE=1 SV=1	33	12	268	1	1	404	44.9	5.58	531.76	12	11	High	High	High	High	High	High	High	High	High	High	High	High	8.89276e+07	7.71919e+07	7.74033e+07	8.00727e+07	7.89262e+07	7.06952e+07	8.10808e+07	7.62548e+07	7.14412e+07	7.36914e+07	7.75382e+07	7.50054e+07
Q9CR16	Peptidyl-prolyl cis-trans isomerase D OS=Mus musculus OX=10090 GN=Ppid PE=1 SV=3	42	16	349	15	1	370	40.7	7.43	530.58	16	1	High	High	High	High	High	High	High	High	High	High	High	High	1.15259e+08	1.15127e+08	1.24929e+08	1.11686e+08	1.17735e+08	1.1552e+08	1.12774e+08	1.23399e+08	1.11846e+08	1.10157e+08	1.12165e+08	1.02534e+08
Q9CQW1	Synaptobrevin homolog YKT6 OS=Mus musculus OX=10090 GN=Ykt6 PE=1 SV=1	65	11	256	11	1	198	22.3	6.35	529.9	11	0	High	High	High	High	High	High	High	High	High	High	High	High	3.88701e+07	4.40383e+07	3.67965e+07	4.22814e+07	4.36409e+07	4.02892e+07	4.47321e+07	4.32218e+07	4.3422e+07	4.59945e+07	3.97528e+07	4.38387e+07
Q6ZQ18	Protein EFR3 homolog B OS=Mus musculus OX=10090 GN=Efr3b PE=1 SV=2	30	20	273	19	1	817	92.3	6.54	528.77	20	1	High	High	High	High	High	High	High	High	High	High	High	High	3.17015e+07	3.09639e+07	2.71191e+07	2.78742e+07	2.9296e+07	2.94819e+07	3.04327e+07	3.03193e+07	2.6435e+07	3.01473e+07	2.53535e+07	2.80095e+07
A0A1W2P7Q9	Myosin light polypeptide 6 OS=Mus musculus OX=10090 GN=Myl6 PE=1 SV=1	60	10	266	6	1	158	17.7	4.65	528.54	10	4	High	High	High	High	High	High	High	High	High	High	High	High	1.47696e+08	1.49608e+08	1.63129e+08	1.43276e+08	1.46176e+08	1.5792e+08	1.4136e+08	1.4207e+08	1.4316e+08	1.56867e+08	1.44194e+08	1.43121e+08
Q3TXS7	26S proteasome non-ATPase regulatory subunit 1 OS=Mus musculus OX=10090 GN=Psmd1 PE=1 SV=1	30	22	288	22	1	953	105.7	5.39	528.48	22	0	High	High	High	High	High	High	High	High	High	High	High	High	4.03205e+07	4.14969e+07	3.8954e+07	4.15614e+07	4.01135e+07	3.99966e+07	3.84289e+07	4.28586e+07	3.91471e+07	3.77646e+07	3.86499e+07	4.19133e+07
Q9ESW4	Acylglycerol kinase, mitochondrial OS=Mus musculus OX=10090 GN=Agk PE=1 SV=1	45	14	247	14	1	421	46.9	8.4	528.45	14	0	High	High	High	High	High	High	High	High	High	High	High	High	5.57117e+07	5.31838e+07	6.43245e+07	5.3369e+07	5.42669e+07	5.46237e+07	5.46661e+07	5.18462e+07	5.45888e+07	4.97496e+07	5.9461e+07	5.59827e+07
O55126	Protein NipSnap homolog 2 OS=Mus musculus OX=10090 GN=Nipsnap2 PE=1 SV=1	26	8	262	8	1	281	32.9	9.26	528.28	8	0	High	High	High	High	High	High	High	High	High	High	High	High	8.2073e+07	7.66294e+07	7.96539e+07	7.65507e+07	7.66689e+07	7.67182e+07	7.89439e+07	7.30885e+07	8.4792e+07	8.30409e+07	7.63909e+07	7.66596e+07
P57746	V-type proton ATPase subunit D OS=Mus musculus OX=10090 GN=Atp6v1d PE=1 SV=1	48	10	279	10	1	247	28.4	9.45	527.94	10	0	High	High	High	High	High	High	High	High	High	High	High	High	9.55153e+07	1.06268e+08	9.26353e+07	1.01058e+08	9.4129e+07	9.71554e+07	1.09198e+08	1.05843e+08	9.79319e+07	1.0359e+08	1.00991e+08	1.10544e+08
Q6P5F9	Exportin-1 OS=Mus musculus OX=10090 GN=Xpo1 PE=1 SV=1	24	23	356	23	1	1071	123	6.07	527.35	23	0	High	High	High	High	High	High	High	High	High	High	High	High	5.10662e+07	5.00886e+07	4.97471e+07	5.02773e+07	5.05466e+07	5.19923e+07	5.0534e+07	5.19751e+07	5.00836e+07	5.72434e+07	4.60682e+07	4.9137e+07
Q8BH80	Vesicle-associated membrane protein, associated protein B and C OS=Mus musculus OX=10090 GN=Vapb PE=1 SV=1	42	10	279	9	1	243	26.9	7.78	526.7	10	0	High	High	High	High	High	High	High	High	High	High	High	High	5.93832e+07	5.75325e+07	5.38191e+07	5.17716e+07	6.25478e+07	5.68192e+07	5.39558e+07	5.62495e+07	6.0509e+07	5.70471e+07	6.10396e+07	6.61816e+07
Q8R016	Bleomycin hydrolase OS=Mus musculus OX=10090 GN=Blmh PE=1 SV=1	33	13	277	13	1	455	52.5	6.48	526.14	13	0	High	High	High	High	High	High	High	High	High	High	High	High	3.61831e+07	3.87877e+07	3.18018e+07	3.93231e+07	4.12056e+07	3.45994e+07	4.03381e+07	3.88163e+07	3.99464e+07	4.3502e+07	3.96064e+07	4.05202e+07
Q9JIF0	Protein arginine N-methyltransferase 1 OS=Mus musculus OX=10090 GN=Prmt1 PE=1 SV=1	34	15	260	12	1	371	42.4	5.43	525.89	15	3	High	High	High	High	High	High	High	High	High	High	High	High	4.24012e+07	4.32369e+07	4.17577e+07	4.29141e+07	4.37781e+07	4.05328e+07	4.19915e+07	4.47118e+07	4.2166e+07	4.44073e+07	3.94618e+07	4.29244e+07
Q3TN31	Proteasome subunit alpha type OS=Mus musculus OX=10090 GN=Psma7 PE=2 SV=1	56	11	266	11	1	248	27.9	8.78	525.42	11	0	High	High	High	High	High	High	High	High	High	High	High	High	1.04141e+08	1.01736e+08	1.08531e+08	1.05414e+08	1.0956e+08	1.06329e+08	1.05899e+08	1.03629e+08	1.07038e+08	1.10995e+08	1.05751e+08	1.06273e+08
Q4V9X0	Ppp3ca protein OS=Mus musculus OX=10090 GN=Ppp3ca PE=2 SV=1	49	11	513	1	1	225	24.9	7.97	525.38	11	0	High	High	High	High	High	High	High	High	High	High	High	High	1.24871e+07	1.93216e+06	3.24168e+06	1.67915e+06	1.27244e+06	2.89076e+06	2.26998e+06	2.42605e+06	1.37557e+06	1.41134e+06	1.90617e+06	2.16689e+06
A0A087WSS1	RAB11-binding protein RELCH OS=Mus musculus OX=10090 GN=Relch PE=1 SV=1	24	22	344	1	1	1192	131.8	5.29	525.36	22	0	Not Found	Not Found	Not Found	Not Found	Not Found	Not Found	Not Found	Not Found	Not Found	Not Found	Not Found	Not Found	NA	NA	NA	NA	NA	NA	NA	NA	NA	NA	NA	NA
Q8QZY1	Eukaryotic translation initiation factor 3 subunit L OS=Mus musculus OX=10090 GN=Eif3l PE=1 SV=1	34	19	289	19	1	564	66.6	6.44	525.03	19	0	High	High	High	High	High	High	High	High	High	High	High	High	3.54131e+07	3.39844e+07	3.32034e+07	3.53643e+07	3.36525e+07	3.4792e+07	3.04995e+07	3.23925e+07	3.37002e+07	3.42332e+07	3.33119e+07	3.4017e+07
P35979	60S ribosomal protein L12 OS=Mus musculus OX=10090 GN=Rpl12 PE=1 SV=2	59	7	192	7	1	165	17.8	9.42	524.77	7	0	High	High	High	High	High	High	High	High	High	High	High	High	6.47859e+07	6.91177e+07	6.48208e+07	6.8119e+07	6.71448e+07	6.33819e+07	6.78944e+07	6.63569e+07	6.77128e+07	7.50624e+07	6.70449e+07	6.51273e+07
Q03517	Secretogranin-2 OS=Mus musculus OX=10090 GN=Scg2 PE=1 SV=1	35	19	327	19	1	617	70.6	4.75	524.71	19	0	High	High	High	High	High	High	High	High	High	High	High	High	4.58827e+07	4.11286e+07	3.75626e+07	3.80876e+07	4.21403e+07	4.34021e+07	4.39206e+07	4.25426e+07	4.10773e+07	3.12264e+07	3.41318e+07	3.83691e+07
P09671	Superoxide dismutase [Mn], mitochondrial OS=Mus musculus OX=10090 GN=Sod2 PE=1 SV=3	46	9	267	9	1	222	24.6	8.62	524.52	9	0	High	High	High	High	High	High	High	High	High	High	High	High	3.68661e+08	3.30461e+08	3.3364e+08	3.48138e+08	3.35429e+08	3.40739e+08	3.51962e+08	3.54233e+08	3.42646e+08	3.47758e+08	3.33832e+08	3.30805e+08
A2ACG7	Dolichyl-diphosphooligosaccharide--protein glycosyltransferase subunit 2 OS=Mus musculus OX=10090 GN=Rpn2 PE=1 SV=1	30	13	260	13	1	615	67.5	6.23	524.47	13	0	High	High	High	High	High	High	High	High	High	High	High	High	2.38906e+07	2.22216e+07	2.3343e+07	2.59191e+07	2.46623e+07	2.3225e+07	2.58643e+07	2.67565e+07	2.43282e+07	3.12263e+07	2.54555e+07	2.59504e+07
O35864	COP9 signalosome complex subunit 5 OS=Mus musculus OX=10090 GN=Cops5 PE=1 SV=3	49	13	252	13	1	334	37.5	6.54	523.75	13	0	High	High	High	High	High	High	High	High	High	High	High	High	4.89804e+07	3.8052e+07	5.69605e+07	4.52007e+07	3.91494e+07	5.59279e+07	4.86842e+07	3.98152e+07	3.87641e+07	4.43252e+07	4.34123e+07	3.63553e+07
A0A0R4J0Z1	Protein disulfide-isomerase A4 OS=Mus musculus OX=10090 GN=Pdia4 PE=1 SV=1	36	19	303	19	1	641	72.3	5.22	523.66	19	0	High	High	High	High	High	High	High	High	High	High	High	High	1.09117e+08	6.5154e+07	6.49446e+07	6.48035e+07	5.30989e+07	6.42626e+07	5.57673e+07	5.39484e+07	6.85159e+07	6.50669e+07	5.87096e+07	5.83741e+07
Q9QUM9	Proteasome subunit alpha type-6 OS=Mus musculus OX=10090 GN=Psma6 PE=1 SV=1	55	12	243	12	1	246	27.4	6.76	522.8	12	0	High	High	High	High	High	High	High	High	High	High	High	High	9.47551e+07	9.9529e+07	9.38856e+07	9.0827e+07	1.04496e+08	9.44101e+07	7.93955e+07	9.09938e+07	8.77527e+07	8.82883e+07	9.5548e+07	7.53034e+07
Q6IRU5	Clathrin light chain B OS=Mus musculus OX=10090 GN=Cltb PE=1 SV=1	38	11	309	11	1	229	25.2	4.63	521.95	11	0	High	High	High	High	High	High	High	High	High	High	High	High	3.2727e+08	2.19913e+08	2.84713e+08	2.59235e+08	2.31253e+08	2.89243e+08	2.34293e+08	1.96602e+08	2.07743e+08	1.82406e+08	2.32331e+08	2.59453e+08
V9GX76	Unconventional myosin-VI OS=Mus musculus OX=10090 GN=Myo6 PE=1 SV=1	25	28	307	28	1	1294	149.1	8.46	521.75	28	0	High	High	High	High	High	High	High	High	High	High	High	High	5.78388e+07	6.05198e+07	5.76702e+07	5.89149e+07	6.19457e+07	6.4472e+07	6.15967e+07	5.90627e+07	6.32098e+07	6.21455e+07	6.09608e+07	6.24042e+07
B8QI36	Liprin-alpha 4 OS=Mus musculus OX=10090 GN=Ppfia4 PE=1 SV=1	16	15	262	9	1	1187	133.6	6.27	521.7	15	1	High	High	High	High	High	High	High	High	High	High	High	High	1.58042e+07	1.30552e+07	1.5984e+07	1.50314e+07	1.35235e+07	1.54405e+07	1.22968e+07	1.44582e+07	1.20189e+07	1.02097e+07	1.28785e+07	1.32644e+07
Q3TPL8	Solute carrier family 2 (Facilitated glucose transporter), member 3 OS=Mus musculus OX=10090 GN=Slc2a3 PE=1 SV=1	17	9	262	9	1	493	53.4	4.98	521.44	9	0	High	High	High	High	High	High	High	High	High	High	High	High	9.71185e+07	1.03049e+08	9.54242e+07	1.11059e+08	1.09943e+08	1.00256e+08	1.15839e+08	1.10997e+08	1.05016e+08	1.07779e+08	1.00678e+08	1.07746e+08
Q3UY05	Uncharacterized protein OS=Mus musculus OX=10090 GN=Ndufs8 PE=2 SV=1	29	7	245	7	1	212	24	6.87	521.43	7	0	High	High	High	High	High	High	High	High	High	High	High	High	6.49232e+07	7.53419e+07	6.30349e+07	7.1076e+07	7.67983e+07	6.66958e+07	7.06866e+07	7.32528e+07	7.15719e+07	7.50513e+07	7.39619e+07	7.05653e+07
Q7TNL5	Serine/threonine-protein phosphatase 2A 56 kDa regulatory subunit OS=Mus musculus OX=10090 GN=Ppp2r5d PE=2 SV=1	37	20	357	15	1	595	69.1	7.96	520.82	20	6	High	High	High	High	High	High	High	High	High	High	High	High	6.65601e+07	7.0279e+07	7.01828e+07	6.79989e+07	6.86005e+07	7.02815e+07	6.95725e+07	6.71241e+07	6.70992e+07	7.04094e+07	6.78654e+07	7.14268e+07
Q3UHW5	Uncharacterized protein OS=Mus musculus OX=10090 GN=Rab8a PE=2 SV=1	45	9	355	2	1	208	23.6	8.5	520.19	9	3	High	High	High	High	High	High	High	High	High	High	High	High	2.51663e+07	2.13086e+07	2.27988e+07	2.34444e+07	2.34188e+07	2.47756e+07	2.36303e+07	2.25946e+07	2.53214e+07	2.56263e+07	2.35741e+07	2.32548e+07
Q61990	Poly(rC)-binding protein 2 OS=Mus musculus OX=10090 GN=Pcbp2 PE=1 SV=1	31	9	258	3	1	362	38.2	6.79	519.95	9	2	High	High	High	High	High	High	High	High	High	High	High	High	4.61173e+07	4.55674e+07	4.79465e+07	5.6178e+07	5.47719e+07	5.13427e+07	5.51441e+07	5.68406e+07	5.88891e+07	6.11682e+07	5.8577e+07	5.47774e+07
Q3UDZ1	Ras homolog gene family, member G OS=Mus musculus OX=10090 GN=Rhog PE=1 SV=1	61	10	256	9	1	191	21.3	8.12	519.94	10	0	High	High	High	High	High	High	High	High	High	High	High	High	4.45566e+07	4.85962e+07	4.31681e+07	3.99925e+07	4.12321e+07	4.59773e+07	4.49745e+07	4.80072e+07	5.39349e+07	5.058e+07	5.57677e+07	5.11974e+07
Q3TYH2	Ras-related protein Rab-15 OS=Mus musculus OX=10090 GN=Rab15 PE=1 SV=1	38	7	298	5	1	212	24.3	5.71	519.63	7	0	High	High	High	High	High	High	High	High	High	High	High	High	6.23288e+06	6.75311e+06	5.16085e+06	7.0177e+06	7.19632e+06	5.81292e+06	6.87245e+06	6.13029e+06	6.602e+06	7.28101e+06	6.99241e+06	6.56107e+06
Q9CQJ8	NADH dehydrogenase [ubiquinone] 1 beta subcomplex subunit 9 OS=Mus musculus OX=10090 GN=Ndufb9 PE=1 SV=3	58	7	243	7	1	179	22	7.8	519.31	7	0	High	High	High	High	High	High	High	High	High	High	High	High	6.91276e+07	7.86585e+07	7.03042e+07	7.30102e+07	7.0272e+07	6.86824e+07	7.20852e+07	7.02035e+07	6.95945e+07	6.32268e+07	6.91998e+07	6.30131e+07
Q99J99	3-mercaptopyruvate sulfurtransferase OS=Mus musculus OX=10090 GN=Mpst PE=1 SV=4	37	10	251	9	1	297	33.1	6.47	518.68	10	0	High	High	High	High	High	High	High	High	High	High	High	High	2.22247e+07	2.60031e+07	2.30151e+07	2.7046e+07	2.57873e+07	2.54066e+07	2.53572e+07	2.47916e+07	2.56667e+07	2.48025e+07	2.65224e+07	2.55338e+07
A2ALS5	Rap1 GTPase-activating protein 1 OS=Mus musculus OX=10090 GN=Rap1gap PE=1 SV=2	32	17	279	8	1	663	73.4	5.87	518.37	17	9	High	High	High	High	High	High	High	High	High	High	High	High	3.8914e+07	4.25257e+07	5.06011e+07	4.44176e+07	4.41271e+07	4.38654e+07	4.8954e+07	4.35836e+07	4.16778e+07	4.23947e+07	4.66144e+07	5.02743e+07
Q8R2P8	Lysine--tRNA ligase OS=Mus musculus OX=10090 GN=Kars PE=1 SV=1	28	17	284	17	1	624	71.2	6.43	518.34	17	0	High	High	High	High	High	High	High	High	High	High	High	High	8.19476e+07	7.45968e+07	8.05553e+07	7.69189e+07	8.69549e+07	8.0706e+07	8.26811e+07	7.65469e+07	8.12869e+07	8.15575e+07	8.36302e+07	8.52115e+07
P09041	Phosphoglycerate kinase 2 OS=Mus musculus OX=10090 GN=Pgk2 PE=1 SV=4	17	7	222	1	1	417	44.8	6.8	518.13	7	0	Peak Found	High	Peak Found	High	High	High	High	High	High	High	High	Peak Found	837909	3.22751e+06	1.27053e+06	1.83103e+06	1.55772e+06	1.21438e+06	1.75622e+06	1.58299e+06	1.3779e+06	1.43002e+06	1.34333e+06	1.39593e+06
A2AFQ2	3-hydroxyacyl-CoA dehydrogenase type-2 OS=Mus musculus OX=10090 GN=Hsd17b10 PE=1 SV=1	64	13	247	13	1	271	28.4	8.76	518.12	13	0	High	High	High	High	High	High	High	High	High	High	High	High	7.10578e+07	6.9838e+07	6.97306e+07	6.62668e+07	6.8162e+07	7.2615e+07	7.30294e+07	6.98616e+07	7.50156e+07	7.77103e+07	7.36068e+07	7.29767e+07
Q62159	Rho-related GTP-binding protein RhoC OS=Mus musculus OX=10090 GN=Rhoc PE=1 SV=2	38	8	222	1	1	193	22	6.58	517.95	8	0	Peak Found	High	High	Peak Found	Peak Found	High	High	High	High	High	High	High	806464	1.18514e+06	1.0541e+06	1.13071e+06	1.01099e+06	1.18422e+06	1.20792e+06	1.20993e+06	1.34422e+06	1.63162e+06	1.29205e+06	1.31589e+06
E9Q0W6	Actin-binding LIM protein 2 OS=Mus musculus OX=10090 GN=Ablim2 PE=1 SV=1	30	16	291	1	1	607	67.2	7.99	517.59	16	0	High	High	High	High	High	High	High	High	High	High	High	High	2.11989e+06	2.23667e+06	2.08592e+06	1.6995e+06	2.24577e+06	2.33955e+06	2.40702e+06	2.11413e+06	2.20563e+06	2.06518e+06	2.01411e+06	1.87711e+06
Q61166	Microtubule-associated protein RP/EB family member 1 OS=Mus musculus OX=10090 GN=Mapre1 PE=1 SV=3	31	9	243	7	1	268	30	5.22	517.25	9	0	High	High	High	High	High	High	High	High	High	High	High	High	4.18311e+07	3.2885e+07	3.94382e+07	3.56695e+07	4.12046e+07	4.35608e+07	3.92529e+07	3.70084e+07	3.86784e+07	3.47714e+07	3.86574e+07	4.03821e+07
O54984	ATPase Asna1 OS=Mus musculus OX=10090 GN=Asna1 PE=1 SV=2	38	10	285	10	1	348	38.8	4.91	517.16	10	0	High	High	High	High	High	High	High	High	High	High	High	High	3.50853e+07	4.31549e+07	4.15308e+07	4.00221e+07	4.2286e+07	3.83542e+07	3.92541e+07	4.1596e+07	4.22145e+07	4.10188e+07	4.02717e+07	3.83376e+07
Q921F4	Heterogeneous nuclear ribonucleoprotein L-like OS=Mus musculus OX=10090 GN=Hnrnpll PE=1 SV=3	34	14	247	14	1	591	64.1	5.85	516.6	14	0	High	High	High	High	High	High	High	High	High	High	High	High	2.78738e+07	3.06701e+07	2.85425e+07	3.00007e+07	2.96712e+07	2.67728e+07	3.11014e+07	3.47459e+07	2.91363e+07	3.31088e+07	2.93258e+07	3.37365e+07
Q3UE92	X-prolyl aminopeptidase (Aminopeptidase P) 1, soluble, isoform CRA_b OS=Mus musculus OX=10090 GN=Xpnpep1 PE=1 SV=1	33	21	320	21	1	666	74.5	5.83	516.56	21	0	High	High	High	High	High	High	High	High	High	High	High	High	1.05753e+08	1.04379e+08	1.06049e+08	1.09842e+08	1.10529e+08	1.12573e+08	1.10256e+08	1.1234e+08	1.15182e+08	1.11707e+08	1.09456e+08	1.07567e+08
Q9WUM5	Succinate--CoA ligase [ADP/GDP-forming] subunit alpha, mitochondrial OS=Mus musculus OX=10090 GN=Suclg1 PE=1 SV=4	28	10	310	10	1	346	36.1	9.39	516.38	10	0	High	High	High	High	High	High	High	High	High	High	High	High	2.66029e+08	2.58286e+08	2.64782e+08	2.51214e+08	2.3767e+08	2.56566e+08	2.43472e+08	2.3761e+08	2.60594e+08	2.17184e+08	2.23751e+08	2.20434e+08
A0A0R4J0G0	Phosphoenolpyruvate carboxykinase [GTP], mitochondrial OS=Mus musculus OX=10090 GN=Pck2 PE=1 SV=1	38	20	336	20	1	667	73.4	7.74	515.94	20	0	High	High	High	High	High	High	High	High	High	High	High	High	4.61922e+07	5.10106e+07	4.50371e+07	5.23427e+07	5.73806e+07	5.26693e+07	4.86097e+07	4.50032e+07	5.08011e+07	5.47438e+07	5.07943e+07	5.13513e+07
Q8CAY6	Acetyl-CoA acetyltransferase, cytosolic OS=Mus musculus OX=10090 GN=Acat2 PE=1 SV=2	37	10	241	2	1	397	41.3	7.5	515.05	10	8	High	High	High	High	High	High	High	High	High	High	High	High	2.96378e+07	3.36724e+07	3.16672e+07	3.84446e+07	3.33488e+07	3.18144e+07	3.53243e+07	3.31941e+07	2.98793e+07	3.38924e+07	3.37133e+07	3.27037e+07
Q571A8	MKIAA4040 protein (Fragment) OS=Mus musculus OX=10090 GN=Rapgef4 PE=2 SV=1	19	19	278	19	1	1035	117.8	7.11	514.96	19	0	High	High	High	High	High	High	High	High	High	High	High	High	4.25715e+07	3.95613e+07	3.7888e+07	4.17003e+07	4.35776e+07	4.32461e+07	4.23903e+07	4.454e+07	4.11916e+07	4.00198e+07	3.77784e+07	4.18792e+07
A0A0A6YW36	Regulator of G-protein-signaling 7 OS=Mus musculus OX=10090 GN=Rgs7 PE=1 SV=1	28	11	231	9	1	477	55.6	8.03	513.49	11	2	High	High	High	High	High	High	High	High	High	High	High	High	5.68404e+07	6.15104e+07	5.81985e+07	6.22323e+07	5.81494e+07	5.14502e+07	6.61026e+07	6.47232e+07	5.7953e+07	6.35086e+07	5.95856e+07	6.32084e+07
Q80UG5	Septin-9 OS=Mus musculus OX=10090 GN=Sept9 PE=1 SV=1	35	18	290	18	1	583	65.5	8.9	512.7	18	0	High	High	High	High	High	High	High	High	High	High	High	High	8.24928e+07	7.114e+07	7.29933e+07	7.33121e+07	7.89577e+07	8.20509e+07	7.73179e+07	8.05702e+07	8.33658e+07	7.80669e+07	7.95011e+07	7.71436e+07
B0QZN5	Vesicle-associated membrane protein 2 OS=Mus musculus OX=10090 GN=Vamp2 PE=1 SV=1	25	5	196	2	1	163	17.9	9.38	512.04	5	3	High	High	High	High	High	High	High	High	High	High	High	High	4.52341e+08	4.54005e+08	4.07162e+08	4.31762e+08	5.07305e+08	4.66786e+08	4.62873e+08	4.731e+08	4.53399e+08	4.88338e+08	4.87808e+08	4.98055e+08
Q9CZS1	Aldehyde dehydrogenase X, mitochondrial OS=Mus musculus OX=10090 GN=Aldh1b1 PE=1 SV=1	32	16	280	14	1	519	57.5	7.02	511.79	16	1	High	High	High	High	High	High	High	High	High	High	High	High	4.96081e+07	4.26597e+07	9.82577e+07	5.19581e+07	4.81067e+07	4.22076e+07	7.89006e+07	4.37007e+07	8.39994e+07	4.5661e+07	5.17238e+07	4.54226e+07
A0A0G2JFF1	Serine/threonine-protein phosphatase (Fragment) OS=Mus musculus OX=10090 GN=Ppp1cc PE=1 SV=1	37	10	269	1	1	292	33.3	5.73	511.17	10	0	Peak Found	Peak Found	High	Peak Found	Peak Found	Peak Found	Peak Found	Peak Found	Peak Found	Peak Found	Peak Found	Peak Found	1.31274e+06	1.47893e+06	1.74051e+06	1.63387e+06	1.32901e+06	1.47846e+06	1.83969e+06	1.65322e+06	1.55581e+06	1.26217e+06	1.39338e+06	1.50658e+06
O35295	Transcriptional activator protein Pur-beta OS=Mus musculus OX=10090 GN=Purb PE=1 SV=3	45	11	267	10	1	324	33.9	5.43	511.03	11	1	High	High	High	High	High	High	High	High	High	High	High	High	8.54821e+07	7.64349e+07	7.73453e+07	7.19208e+07	7.33116e+07	7.60163e+07	7.37145e+07	7.34948e+07	7.25409e+07	6.90199e+07	6.93007e+07	7.10833e+07
P62827	GTP-binding nuclear protein Ran OS=Mus musculus OX=10090 GN=Ran PE=1 SV=3	34	7	251	7	1	216	24.4	7.49	510.71	7	0	High	High	High	High	High	High	High	High	High	High	High	High	2.0257e+08	1.82622e+08	2.07033e+08	1.81461e+08	1.83341e+08	1.97536e+08	1.75664e+08	1.75359e+08	1.90375e+08	1.7274e+08	1.81099e+08	1.74248e+08
P97390	Vacuolar protein sorting-associated protein 45 OS=Mus musculus OX=10090 GN=Vps45 PE=1 SV=1	32	19	321	19	1	570	65	8.25	510.45	19	0	High	High	High	High	High	High	High	High	High	High	High	High	3.29359e+07	3.26526e+07	3.4195e+07	3.29187e+07	3.63238e+07	3.68457e+07	3.99942e+07	3.62471e+07	3.65713e+07	3.94413e+07	3.65748e+07	3.75715e+07
Q78NS1	Reticulon OS=Mus musculus OX=10090 GN=Rtn4 PE=2 SV=1	40	7	213	1	1	199	22.5	9.41	510.33	7	0	High	High	High	High	High	High	High	High	High	High	High	High	6.04842e+06	8.79997e+06	7.59917e+06	8.36728e+06	9.14577e+06	6.96151e+06	9.81657e+06	8.34408e+06	8.77778e+06	9.45263e+06	7.42697e+06	7.5255e+06
Q99L13	3-hydroxyisobutyrate dehydrogenase, mitochondrial OS=Mus musculus OX=10090 GN=Hibadh PE=1 SV=1	36	9	183	9	1	335	35.4	8.13	509.02	9	0	High	High	High	High	High	High	High	High	High	High	High	High	1.95015e+07	2.2976e+07	1.7101e+07	2.05378e+07	2.16942e+07	2.06148e+07	1.973e+07	2.29934e+07	2.07454e+07	2.64362e+07	2.45199e+07	2.56638e+07
Q3THH1	Uncharacterized protein OS=Mus musculus OX=10090 GN=Pdia6 PE=2 SV=1	27	9	198	1	1	445	48.6	5.19	508.5	9	7	Not Found	Not Found	Not Found	High	Not Found	Not Found	Not Found	Not Found	Not Found	Not Found	Not Found	Peak Found	3.31798e+07	3.81733e+07	2.87114e+07	3.72801e+07	3.8519e+07	3.28988e+07	3.70084e+07	4.01863e+07	3.62529e+07	4.40576e+07	3.59497e+07	3.51408e+07
D3Z0M6	Cytoplasmic dynein 1 intermediate chain 1 OS=Mus musculus OX=10090 GN=Dync1i1 PE=1 SV=1	21	10	223	10	1	645	72.8	5.15	507.86	10	0	High	High	High	High	High	High	High	High	High	High	High	High	4.63853e+07	3.70464e+07	4.4812e+07	3.97727e+07	4.41443e+07	4.60442e+07	3.96773e+07	4.22099e+07	3.92064e+07	3.67612e+07	4.47088e+07	4.79834e+07
P61028	Ras-related protein Rab-8B OS=Mus musculus OX=10090 GN=Rab8b PE=1 SV=1	45	9	365	2	1	207	23.6	9.07	507.82	9	0	High	High	High	High	High	High	High	High	High	High	High	High	1.90656e+07	1.86797e+07	1.83716e+07	2.04032e+07	2.35795e+07	1.80437e+07	1.9021e+07	1.85073e+07	1.88066e+07	1.25056e+07	2.22699e+07	2.38969e+07
Q3UKX8	AP-1 complex subunit gamma OS=Mus musculus OX=10090 GN=Ap1g1 PE=2 SV=1	26	20	358	20	1	825	91.6	6.8	507.61	20	0	High	High	High	High	High	High	High	High	High	High	High	High	5.41707e+07	5.78325e+07	5.83594e+07	5.87481e+07	5.59461e+07	5.14847e+07	5.85364e+07	5.72506e+07	5.59558e+07	5.90507e+07	5.28442e+07	5.26353e+07
Q6PGF7	Exocyst complex component 8 OS=Mus musculus OX=10090 GN=Exoc8 PE=1 SV=1	27	15	277	15	1	716	81	5.4	507.26	15	0	High	High	High	High	High	High	High	High	High	High	High	High	2.82456e+07	3.08403e+07	3.08588e+07	2.89786e+07	3.0496e+07	3.04024e+07	2.97209e+07	3.07683e+07	2.91697e+07	3.06661e+07	2.91015e+07	3.08011e+07
Q61137	Astrotactin-1 OS=Mus musculus OX=10090 GN=Astn1 PE=1 SV=4	19	17	275	17	1	1302	144.8	5.21	507.13	17	0	High	High	High	High	High	High	High	High	High	High	High	High	2.15354e+07	2.4673e+07	2.33937e+07	2.50108e+07	2.61037e+07	2.37165e+07	2.53844e+07	2.40305e+07	2.33923e+07	2.48253e+07	2.59712e+07	2.48726e+07
Q4FK36	Destrin OS=Mus musculus OX=10090 GN=Dstn PE=1 SV=1	62	14	312	13	1	165	18.5	7.97	506.56	14	0	High	High	High	High	High	High	High	High	High	High	High	High	1.27387e+08	1.29671e+08	1.43326e+08	1.28113e+08	1.36743e+08	1.35895e+08	1.27701e+08	1.37627e+08	1.38525e+08	1.34366e+08	1.32981e+08	1.20161e+08
Q9D0R2	Threonine--tRNA ligase, cytoplasmic OS=Mus musculus OX=10090 GN=Tars PE=1 SV=2	38	23	269	22	1	722	83.3	7.36	506.21	23	1	High	High	High	High	High	High	High	High	High	High	High	High	4.09492e+07	4.14417e+07	4.04819e+07	3.94804e+07	4.39621e+07	4.24153e+07	4.02715e+07	4.03021e+07	4.38684e+07	4.61809e+07	4.00759e+07	4.48678e+07
Q91VM9	Inorganic pyrophosphatase 2, mitochondrial OS=Mus musculus OX=10090 GN=Ppa2 PE=1 SV=1	59	14	239	14	1	330	38.1	6.98	504.86	14	0	High	High	High	High	High	High	High	High	High	High	High	High	3.30144e+07	3.00533e+07	2.86458e+07	3.3392e+07	3.54943e+07	3.0723e+07	3.72108e+07	3.40795e+07	3.57681e+07	3.37185e+07	3.6664e+07	3.57533e+07
F8WGF2	Nitric oxide synthase, brain OS=Mus musculus OX=10090 GN=Nos1 PE=1 SV=1	22	27	337	27	1	1463	164.2	7.24	503.2	27	0	High	High	High	High	High	High	High	High	High	High	High	High	4.57076e+07	4.97394e+07	5.23991e+07	5.32058e+07	4.9221e+07	5.43051e+07	5.49184e+07	5.27577e+07	5.0572e+07	5.12522e+07	4.7502e+07	4.70302e+07
Q80YN3	Breast carcinoma-amplified sequence 1 homolog OS=Mus musculus OX=10090 GN=Bcas1 PE=1 SV=3	18	9	264	9	1	633	67.3	6.21	502.91	9	0	High	High	High	High	High	High	High	High	High	High	High	High	6.34094e+07	5.85992e+07	6.47049e+07	4.92505e+07	5.27086e+07	5.92332e+07	5.8435e+07	6.90922e+07	7.02417e+07	6.88459e+07	7.73456e+07	6.8076e+07
Q9QZF2	Glypican-1 OS=Mus musculus OX=10090 GN=Gpc1 PE=1 SV=1	40	16	247	16	1	557	61.3	7.05	502.78	16	0	High	High	High	High	High	High	High	High	High	High	High	High	3.73431e+07	3.93059e+07	3.79976e+07	3.65168e+07	3.48406e+07	3.80451e+07	4.11218e+07	4.23665e+07	3.79788e+07	4.04053e+07	4.12043e+07	3.96623e+07
Q9DBE8	Alpha-1,3/1,6-mannosyltransferase ALG2 OS=Mus musculus OX=10090 GN=Alg2 PE=1 SV=2	41	14	313	14	1	415	47.4	7.97	501.84	14	0	High	High	High	High	High	High	High	High	High	High	High	High	2.62043e+07	2.97079e+07	2.71338e+07	3.13081e+07	3.35256e+07	3.18996e+07	3.2927e+07	3.05311e+07	3.12988e+07	3.37425e+07	3.29642e+07	3.435e+07
P18572	Basigin OS=Mus musculus OX=10090 GN=Bsg PE=1 SV=2	25	9	257	9	1	389	42.4	5.85	501.67	9	0	High	High	High	High	High	High	High	High	High	High	High	High	1.14949e+08	1.179e+08	1.06159e+08	1.05045e+08	1.12082e+08	1.06117e+08	1.00191e+08	1.03486e+08	1.10013e+08	1.11197e+08	1.07863e+08	1.149e+08
Q9QYS2	Metabotropic glutamate receptor 3 OS=Mus musculus OX=10090 GN=Grm3 PE=1 SV=1	24	20	307	18	1	879	99.1	7.75	501.45	20	2	High	High	High	High	High	High	High	High	High	High	High	High	5.52399e+07	4.93896e+07	5.51052e+07	4.98848e+07	4.75445e+07	4.95537e+07	5.19328e+07	4.81464e+07	4.73125e+07	4.83657e+07	4.67137e+07	4.57771e+07
Q8BVQ5	Protein phosphatase methylesterase 1 OS=Mus musculus OX=10090 GN=Ppme1 PE=1 SV=5	33	12	250	12	1	386	42.2	5.97	501.06	12	0	High	High	High	High	High	High	High	High	High	High	High	High	4.15127e+07	4.66023e+07	4.186e+07	4.46661e+07	4.60485e+07	4.16856e+07	4.78734e+07	4.76108e+07	4.63491e+07	4.74626e+07	4.32028e+07	4.30965e+07
O89112	LanC-like protein 1 OS=Mus musculus OX=10090 GN=Lancl1 PE=1 SV=1	32	10	252	10	1	399	45.3	7.77	500.89	10	0	High	High	High	High	High	High	High	High	High	High	High	High	8.7651e+07	7.84672e+07	8.82321e+07	8.49384e+07	7.91445e+07	8.89937e+07	8.64398e+07	8.09756e+07	7.78057e+07	7.48174e+07	7.41036e+07	7.90274e+07
A0A1Y7VL44	Tetratricopeptide repeat protein 7B OS=Mus musculus OX=10090 GN=Ttc7b PE=1 SV=1	30	24	296	24	1	860	96	6.87	500	24	0	High	High	High	High	High	High	High	High	High	High	High	High	3.76379e+07	4.27288e+07	5.08475e+07	5.42046e+07	4.26425e+07	4.27991e+07	4.46822e+07	4.4358e+07	3.37933e+07	4.36973e+07	3.83114e+07	5.03866e+07
Q8CI71	Syndetin OS=Mus musculus OX=10090 GN=Vps50 PE=1 SV=2	26	21	288	21	1	964	111.1	6.07	499.62	21	0	High	High	High	High	High	High	High	High	High	High	High	High	2.72012e+07	2.86563e+07	2.749e+07	3.07764e+07	3.00244e+07	2.92569e+07	2.76745e+07	2.91201e+07	2.87937e+07	3.0385e+07	3.04558e+07	3.17656e+07
Q5ND51	V-crk sarcoma virus CT10 oncogene homolog (Avian), isoform CRA_a OS=Mus musculus OX=10090 GN=Crk PE=2 SV=1	53	14	261	14	1	304	33.8	5.55	499.22	14	0	High	High	High	High	High	High	High	High	High	High	High	High	4.08341e+07	4.0579e+07	3.52987e+07	3.99746e+07	4.04185e+07	3.74019e+07	4.16277e+07	3.83562e+07	3.83184e+07	4.57795e+07	3.86934e+07	4.19125e+07
Q9CQ54	NADH dehydrogenase [ubiquinone] 1 subunit C2 OS=Mus musculus OX=10090 GN=Ndufc2 PE=1 SV=1	41	7	318	7	1	120	14.2	9.2	499.06	7	0	High	High	High	High	High	High	High	High	High	High	High	High	8.22062e+07	8.29255e+07	8.55056e+07	8.56978e+07	8.84719e+07	8.44213e+07	8.29268e+07	8.41693e+07	8.46918e+07	8.62997e+07	8.47162e+07	9.20504e+07
Q6PJ18	Tpm2 protein OS=Mus musculus OX=10090 GN=Tpm2 PE=2 SV=1	41	14	291	7	1	284	32.9	4.67	498.86	14	0	High	High	High	High	High	High	High	High	High	High	High	High	1.95774e+07	1.99221e+07	1.67361e+07	1.16346e+07	2.61102e+07	1.85505e+07	1.23664e+07	1.39299e+07	1.65696e+07	2.92435e+07	2.13216e+07	1.34476e+07
Q8BW96	Calcium/calmodulin-dependent protein kinase type 1D OS=Mus musculus OX=10090 GN=Camk1d PE=1 SV=2	44	13	293	10	1	385	42.9	7.17	497.93	13	3	High	High	High	High	High	High	High	High	High	High	High	High	7.7363e+07	6.91746e+07	8.47669e+07	9.17039e+07	8.33434e+07	7.87406e+07	8.7164e+07	9.00062e+07	6.90528e+07	8.21536e+07	8.10623e+07	7.08448e+07
Q925I1	ATPase family AAA domain-containing protein 3 OS=Mus musculus OX=10090 GN=Atad3 PE=1 SV=1	32	17	271	17	1	591	66.7	9.29	497.84	17	0	High	High	High	High	High	High	High	High	High	High	High	High	4.41759e+07	4.50761e+07	4.58169e+07	4.28185e+07	4.12566e+07	4.7136e+07	4.28912e+07	4.29978e+07	4.15127e+07	3.97634e+07	4.16568e+07	4.33915e+07
Q3U6U7	Uncharacterized protein OS=Mus musculus OX=10090 GN=Wars PE=2 SV=1	38	16	288	16	1	475	53.6	7.08	497.43	16	0	High	High	High	High	High	High	High	High	High	High	High	High	4.04127e+07	5.81738e+07	3.26935e+07	4.50646e+07	4.97909e+07	3.91224e+07	4.56673e+07	5.39538e+07	5.07754e+07	5.37457e+07	4.83024e+07	4.62437e+07
F8VQJ3	Laminin subunit gamma-1 OS=Mus musculus OX=10090 GN=Lamc1 PE=1 SV=1	18	24	266	24	1	1607	177.1	5.19	496.99	24	0	High	High	High	High	High	High	High	High	High	High	High	High	4.07307e+07	4.17837e+07	2.91888e+07	3.25591e+07	4.21118e+07	3.60302e+07	3.34788e+07	3.91522e+07	3.39315e+07	4.85024e+07	3.9715e+07	3.7786e+07
A2VDF5	Gria3 protein OS=Mus musculus OX=10090 GN=Gria3 PE=2 SV=1	28	23	303	1	1	888	100.4	8.29	496.79	23	0	Peak Found	High	High	Peak Found	High	High	Peak Found	High	High	High	High	High	4.52827e+06	5.18623e+06	4.56503e+06	5.01819e+06	4.77186e+06	5.04513e+06	4.27879e+06	5.02175e+06	4.71946e+06	4.3518e+06	4.20448e+06	4.53095e+06
Q3TL79	Uncharacterized protein OS=Mus musculus OX=10090 GN=Ahsa1 PE=2 SV=1	50	15	311	15	1	338	38.1	5.53	494.93	15	0	High	High	High	High	High	High	High	High	High	High	High	High	1.02166e+08	9.12242e+07	9.31691e+07	8.66425e+07	8.6474e+07	9.56855e+07	7.89306e+07	9.40842e+07	9.0107e+07	8.70423e+07	9.41989e+07	8.95942e+07
Q9JJY3	Sphingomyelin phosphodiesterase 3 OS=Mus musculus OX=10090 GN=Smpd3 PE=1 SV=1	19	10	165	10	1	655	71.2	5.88	494.82	10	0	High	High	High	High	High	High	High	High	High	High	High	High	2.52237e+07	2.65894e+07	2.8734e+07	2.36894e+07	2.56698e+07	2.56391e+07	2.54535e+07	2.58117e+07	2.52825e+07	2.36735e+07	2.6765e+07	2.6921e+07
N0E4C5	Casein kinase II subunit beta OS=Mus musculus OX=10090 GN=Csnk2b-Ly6g5b PE=2 SV=1	41	7	198	7	1	217	25.1	5.27	494.44	7	0	High	High	High	High	High	High	High	High	High	High	High	High	5.38684e+07	5.46146e+07	5.84975e+07	5.5265e+07	5.11614e+07	5.37734e+07	5.45173e+07	5.67532e+07	5.44932e+07	5.04085e+07	5.53091e+07	5.62361e+07
P37040	NADPH--cytochrome P450 reductase OS=Mus musculus OX=10090 GN=Por PE=1 SV=2	29	16	264	16	1	678	77	5.53	493.59	16	0	High	High	High	High	High	High	High	High	High	High	High	High	3.54076e+07	3.8646e+07	3.48291e+07	3.4252e+07	3.57734e+07	3.29175e+07	3.81268e+07	3.70886e+07	3.97182e+07	4.07171e+07	3.78844e+07	3.69541e+07
A0A1S6GWH2	Uncharacterized protein OS=Mus musculus OX=10090 GN=Ddx39b PE=2 SV=1	28	13	347	13	1	483	54.6	5.67	493.34	13	0	High	High	High	High	High	High	High	High	High	High	High	High	7.72876e+07	9.14218e+07	9.3363e+07	9.44928e+07	8.43688e+07	9.07999e+07	9.5223e+07	9.65594e+07	9.46914e+07	9.59149e+07	8.10408e+07	8.64966e+07
Q9JK42	[Pyruvate dehydrogenase (acetyl-transferring)] kinase isozyme 2, mitochondrial OS=Mus musculus OX=10090 GN=Pdk2 PE=1 SV=2	40	11	233	9	1	407	46	6.61	492.94	11	1	High	High	High	High	High	High	High	High	High	High	High	High	2.1434e+07	2.18003e+07	1.89844e+07	2.5053e+07	2.40622e+07	2.01841e+07	2.60075e+07	2.28072e+07	2.41458e+07	2.49582e+07	2.48484e+07	2.49232e+07
B1AQF4	Dual-specificity protein phosphatase 3 OS=Mus musculus OX=10090 GN=Dusp3 PE=1 SV=1	39	6	206	6	1	210	23.2	7.31	492.74	6	0	High	High	High	High	High	High	High	High	High	High	High	High	3.78849e+07	4.36206e+07	4.17613e+07	5.23489e+07	4.79546e+07	4.00306e+07	4.29393e+07	4.83733e+07	4.41103e+07	4.78705e+07	4.95106e+07	4.51053e+07
Q9CQ19	Myosin regulatory light polypeptide 9 OS=Mus musculus OX=10090 GN=Myl9 PE=1 SV=3	62	8	200	3	1	172	19.8	4.92	492.57	8	5	High	High	High	High	High	High	High	High	High	High	High	High	6.727e+07	5.66847e+07	5.4436e+07	5.15633e+07	6.32629e+07	7.20736e+07	5.8993e+07	6.48454e+07	5.75913e+07	6.87621e+07	6.19225e+07	6.57841e+07
D3YYH0	PEX5-related protein OS=Mus musculus OX=10090 GN=Pex5l PE=1 SV=1	35	18	260	1	1	591	65.8	5.22	492.4	18	0	Peak Found	Peak Found	Peak Found	High	High	Peak Found	Peak Found	High	High	Not Found	High	High	179557	353652	104598	320566	280850	195804	258033	495439	294086	NA	497929	544169
Q99MK8	Beta-adrenergic receptor kinase 1 OS=Mus musculus OX=10090 GN=Grk2 PE=1 SV=2	28	19	280	14	1	689	79.6	7.28	491.8	19	5	High	High	High	High	High	High	High	High	High	High	High	High	4.29941e+07	3.73113e+07	4.06712e+07	4.25726e+07	3.93634e+07	4.62285e+07	3.92404e+07	4.00965e+07	3.83598e+07	3.61025e+07	3.6665e+07	3.88324e+07
P24369	Peptidyl-prolyl cis-trans isomerase B OS=Mus musculus OX=10090 GN=Ppib PE=1 SV=2	44	11	321	11	1	216	23.7	9.55	491.46	11	0	High	High	High	High	High	High	High	High	High	High	High	High	1.04463e+08	9.99227e+07	9.49464e+07	9.63882e+07	9.38715e+07	1.05172e+08	8.93652e+07	9.56502e+07	1.06963e+08	9.88908e+07	9.82547e+07	9.086e+07
Q3TK29	Uncharacterized protein OS=Mus musculus OX=10090 GN=Trap1 PE=2 SV=1	24	15	280	14	1	706	80.1	6.68	491.37	15	0	High	High	High	High	High	High	High	High	High	High	High	High	3.10407e+07	2.89306e+07	2.82862e+07	2.45688e+07	3.09153e+07	2.96113e+07	2.49035e+07	2.98331e+07	3.36559e+07	3.28822e+07	2.84319e+07	2.96708e+07
P62743	AP-2 complex subunit sigma OS=Mus musculus OX=10090 GN=Ap2s1 PE=1 SV=1	38	6	270	6	1	142	17	6.18	491.3	6	0	High	High	High	High	High	High	High	High	High	High	High	High	1.93876e+08	1.85256e+08	1.82472e+08	1.96e+08	1.80273e+08	1.81981e+08	1.88908e+08	1.90762e+08	1.84427e+08	1.86608e+08	1.74262e+08	1.63601e+08
B2RQS1	Striatin-3 OS=Mus musculus OX=10090 GN=Strn3 PE=1 SV=1	24	14	226	13	1	712	77.7	5.22	490.98	14	0	High	High	High	High	High	High	High	High	High	High	High	High	6.72396e+07	7.43914e+07	7.25941e+07	6.52887e+07	6.99093e+07	7.33498e+07	6.37797e+07	7.85131e+07	7.58101e+07	7.69812e+07	8.64634e+07	7.98864e+07
Q3UMR5	Calcium uniporter protein, mitochondrial OS=Mus musculus OX=10090 GN=Mcu PE=1 SV=2	37	12	235	12	1	350	39.7	8.56	490.98	12	0	High	High	High	High	High	High	High	High	High	High	High	High	4.5523e+07	4.13668e+07	3.92982e+07	4.41029e+07	4.20554e+07	4.21223e+07	4.32012e+07	4.40532e+07	3.98011e+07	3.51316e+07	4.15396e+07	4.31665e+07
Q3TYL3	Uncharacterized protein OS=Mus musculus OX=10090 GN=Opcml PE=2 SV=1	40	13	290	2	1	337	37.2	6.4	489.94	13	10	High	High	Peak Found	High	High	High	High	High	High	High	High	High	2.05912e+08	2.19266e+08	1.97213e+08	1.85498e+08	1.86597e+08	1.96542e+08	1.90484e+08	1.9389e+08	1.89326e+08	1.88956e+08	1.84389e+08	1.85211e+08
F6RQ26	Neurotrimin (Fragment) OS=Mus musculus OX=10090 GN=Ntm PE=1 SV=1	41	6	214	1	1	191	21	6.77	489.73	6	0	High	High	Not Found	Not Found	Not Found	Not Found	Not Found	Not Found	Not Found	Not Found	Not Found	Not Found	NA	NA	NA	NA	NA	NA	NA	NA	NA	NA	NA	NA
C5H0E8	Rap1A-retro1 OS=Mus musculus OX=10090 GN=Gm9392 PE=2 SV=1	51	11	242	3	1	184	21	6.67	489.36	11	8	High	High	High	High	High	High	High	High	High	High	High	High	1.18793e+08	1.26073e+08	1.23677e+08	1.1283e+08	1.09409e+08	1.21756e+08	1.13084e+08	1.20706e+08	1.22746e+08	1.2343e+08	1.22001e+08	1.15518e+08
Q69ZS5	MKIAA1065 protein (Fragment) OS=Mus musculus OX=10090 GN=Epn2 PE=2 SV=1	28	14	233	1	1	658	70.3	8.43	488.25	14	12	Peak Found	High	Peak Found	High	Peak Found	Peak Found	High	Peak Found	Peak Found	High	Peak Found	High	3.18451e+07	3.47314e+07	3.2482e+07	3.42261e+07	3.2663e+07	3.20983e+07	3.23338e+07	3.39228e+07	3.22283e+07	3.09831e+07	3.30425e+07	3.20038e+07
Q8BHL5	Engulfment and cell motility protein 2 OS=Mus musculus OX=10090 GN=Elmo2 PE=1 SV=1	33	17	351	14	1	732	83.8	5.95	487.74	17	3	High	High	High	High	High	High	High	High	High	High	High	High	2.69965e+07	2.78345e+07	2.52511e+07	3.08816e+07	2.8825e+07	2.95072e+07	3.07184e+07	3.27469e+07	2.60673e+07	3.08839e+07	2.83782e+07	3.25476e+07
P56391	Cytochrome c oxidase subunit 6B1 OS=Mus musculus OX=10090 GN=Cox6b1 PE=1 SV=2	71	7	299	7	1	86	10.1	8.72	487.68	7	0	High	High	High	High	High	High	High	High	High	High	High	High	2.42336e+08	3.26531e+08	2.52607e+08	3.76063e+08	3.63587e+08	2.82375e+08	3.63547e+08	3.65168e+08	4.11807e+08	3.61891e+08	3.19688e+08	3.4404e+08
F8SLP8	Peroxin 2, isoform CRA_d OS=Mus musculus OX=10090 GN=Pex5l PE=2 SV=1	33	18	267	1	1	602	66.8	5.35	487.37	18	17	High	High	High	High	High	High	High	High	High	High	High	High	7.9471e+07	7.90657e+07	8.35205e+07	7.78074e+07	8.29475e+07	8.15261e+07	7.93909e+07	7.99532e+07	8.53364e+07	7.85962e+07	7.50247e+07	7.50185e+07
Q8R1B4	Eukaryotic translation initiation factor 3 subunit C OS=Mus musculus OX=10090 GN=Eif3c PE=1 SV=1	18	16	325	16	1	911	105.5	5.78	487.07	16	0	High	High	High	High	High	High	High	High	High	High	High	High	4.97333e+07	5.54523e+07	5.15987e+07	5.16877e+07	5.4669e+07	5.49334e+07	5.2594e+07	5.19307e+07	5.13694e+07	5.17683e+07	4.75281e+07	5.36535e+07
Q8BGY2	Eukaryotic translation initiation factor 5A-2 OS=Mus musculus OX=10090 GN=Eif5a2 PE=1 SV=3	37	6	173	1	1	153	16.8	5.58	486.2	6	0	Peak Found	Peak Found	Peak Found	Peak Found	Peak Found	Peak Found	Peak Found	Peak Found	Peak Found	Peak Found	Peak Found	Peak Found	677500	737684	596639	590947	792597	872049	828914	593271	811443	667030	655161	868992
A0A0G2JEN4	Serine/threonine-protein kinase DCLK1 OS=Mus musculus OX=10090 GN=Dclk1 PE=1 SV=1	34	11	269	1	1	452	50.3	5.9	485.79	11	0	Not Found	Not Found	Not Found	Not Found	Not Found	Not Found	Not Found	Peak Found	Not Found	High	Not Found	Not Found	NA	NA	NA	NA	NA	NA	NA	55689.9	NA	NA	NA	NA
Q8CBE3	WD repeat-containing protein 37 OS=Mus musculus OX=10090 GN=Wdr37 PE=1 SV=1	53	19	264	1	1	496	55	7.23	485.41	19	0	Not Found	Not Found	Not Found	Not Found	Not Found	Not Found	Not Found	Not Found	Not Found	Not Found	Not Found	Not Found	NA	NA	NA	NA	NA	NA	NA	NA	NA	NA	NA	NA
Q9WTX6	Cullin-1 OS=Mus musculus OX=10090 GN=Cul1 PE=1 SV=1	27	20	273	20	1	776	89.6	8	484.97	20	0	High	High	High	High	High	High	High	High	High	High	High	High	2.9415e+07	2.98511e+07	2.88069e+07	2.96006e+07	3.07163e+07	3.14655e+07	3.11916e+07	3.07215e+07	3.1817e+07	3.03138e+07	2.8962e+07	3.05437e+07
P56959	RNA-binding protein FUS OS=Mus musculus OX=10090 GN=Fus PE=1 SV=1	23	11	252	9	1	518	52.6	9.36	484.93	11	2	High	High	High	High	High	High	High	High	High	High	High	High	6.43641e+07	6.6571e+07	6.77871e+07	6.42608e+07	7.06643e+07	6.62509e+07	6.80815e+07	6.55711e+07	6.50201e+07	7.02003e+07	6.64224e+07	6.69001e+07
Q3UK24	Uncharacterized protein OS=Mus musculus OX=10090 GN=Wdr37 PE=2 SV=1	53	19	264	1	1	496	55	7.37	483.96	19	18	Not Found	Not Found	Not Found	Not Found	Not Found	Not Found	Not Found	Not Found	Not Found	Not Found	Not Found	Not Found	7.39372e+07	6.49185e+07	7.22192e+07	7.31187e+07	6.35927e+07	6.58177e+07	7.25011e+07	6.8269e+07	6.35331e+07	6.35926e+07	6.97114e+07	6.29506e+07
P42669	Transcriptional activator protein Pur-alpha OS=Mus musculus OX=10090 GN=Pura PE=1 SV=1	35	12	277	12	1	321	34.9	6.44	483.73	12	0	High	High	High	High	High	High	High	High	High	High	High	High	1.19632e+08	9.25871e+07	1.1937e+08	1.30394e+08	1.1756e+08	1.20538e+08	1.33615e+08	1.02193e+08	1.17688e+08	1.35293e+08	1.16674e+08	1.24918e+08
A2RT62	F-box/LRR-repeat protein 16 OS=Mus musculus OX=10090 GN=Fbxl16 PE=1 SV=1	29	12	267	12	1	479	51.8	6.6	483.61	12	0	High	High	High	High	High	High	High	High	High	High	High	High	5.37892e+07	5.49665e+07	6.04609e+07	5.72621e+07	5.55436e+07	5.7762e+07	5.74309e+07	5.53423e+07	6.0317e+07	5.82599e+07	5.7066e+07	5.93391e+07
B1AXV0	DOMON domain-containing protein FRRS1L OS=Mus musculus OX=10090 GN=Frrs1l PE=1 SV=1	29	8	215	8	1	293	32.5	5.43	483.33	8	0	High	High	High	High	High	High	High	High	High	High	High	High	2.49267e+07	1.76514e+07	1.96432e+07	1.885e+07	1.70917e+07	1.96376e+07	1.84524e+07	1.90164e+07	1.74878e+07	1.58525e+07	2.03558e+07	2.10783e+07
Q9WUM3	Coronin-1B OS=Mus musculus OX=10090 GN=Coro1b PE=1 SV=1	24	10	215	10	1	484	53.9	5.78	482.62	10	0	High	High	High	High	High	High	High	High	High	High	High	High	5.36087e+07	5.66936e+07	5.65346e+07	5.52313e+07	5.28581e+07	5.6045e+07	5.02446e+07	5.23237e+07	5.47162e+07	4.75021e+07	5.22526e+07	4.89966e+07
Q99JI4	26S proteasome non-ATPase regulatory subunit 6 OS=Mus musculus OX=10090 GN=Psmd6 PE=1 SV=1	33	15	275	15	1	389	45.5	5.52	482.31	15	0	High	High	High	High	High	High	High	High	High	High	High	High	1.31302e+08	4.40418e+07	5.15438e+07	5.11694e+07	4.76158e+07	5.26923e+07	4.36192e+07	3.9862e+07	4.43631e+07	4.45696e+07	4.53363e+07	4.63522e+07
P63325	40S ribosomal protein S10 OS=Mus musculus OX=10090 GN=Rps10 PE=1 SV=1	33	6	252	6	1	165	18.9	10.15	480.71	6	0	High	High	High	High	High	High	High	High	High	High	High	High	2.55443e+07	3.70951e+07	1.94434e+07	3.63904e+07	2.69336e+07	2.37118e+07	2.92529e+07	3.34411e+07	3.19201e+07	3.18351e+07	3.13667e+07	2.24027e+07
B2RTB0	MCG17262 OS=Mus musculus OX=10090 GN=Pdap1 PE=1 SV=1	35	8	187	8	1	181	20.6	7.39	479.26	8	0	High	High	High	High	High	High	High	High	High	High	High	High	2.42352e+07	2.26733e+07	2.27566e+07	2.12854e+07	2.35588e+07	2.37327e+07	2.14367e+07	2.12864e+07	2.50087e+07	2.47792e+07	2.3429e+07	2.45435e+07
Q91VZ1	Snx2 protein OS=Mus musculus OX=10090 GN=Snx2 PE=2 SV=1	37	16	252	14	1	519	58.4	5.12	478.08	16	0	High	High	High	High	High	High	High	High	High	High	High	High	4.16407e+07	4.45466e+07	4.43243e+07	4.46257e+07	4.60413e+07	4.26158e+07	4.39809e+07	4.044e+07	4.30695e+07	4.00379e+07	4.1169e+07	3.51891e+07
P13020	Gelsolin OS=Mus musculus OX=10090 GN=Gsn PE=1 SV=3	19	13	256	13	1	780	85.9	6.18	477.54	13	0	High	High	High	High	High	High	High	High	High	High	High	High	6.23847e+07	5.24664e+07	5.79866e+07	5.05799e+07	5.08835e+07	5.8247e+07	4.79444e+07	5.16605e+07	5.61436e+07	5.71999e+07	6.24291e+07	5.45543e+07
P19157	Glutathione S-transferase P 1 OS=Mus musculus OX=10090 GN=Gstp1 PE=1 SV=2	48	7	242	7	1	210	23.6	7.87	477.19	7	0	High	High	High	High	High	High	High	High	High	High	High	High	1.30078e+08	1.24872e+08	1.24293e+08	1.5145e+08	1.32151e+08	1.32608e+08	1.51337e+08	1.56189e+08	1.55971e+08	1.69006e+08	1.76103e+08	1.58236e+08
A0A0R4J1E2	Elongation factor 1-delta OS=Mus musculus OX=10090 GN=Eef1d PE=1 SV=1	29	15	243	14	1	660	72.9	6.51	476.89	15	1	High	High	High	High	High	High	High	High	High	High	High	High	5.31246e+07	6.18305e+07	5.51822e+07	5.96373e+07	6.48654e+07	5.84603e+07	5.3258e+07	4.96519e+07	6.3872e+07	6.38139e+07	5.73724e+07	4.93791e+07
P28658	Ataxin-10 OS=Mus musculus OX=10090 GN=Atxn10 PE=1 SV=2	44	18	233	18	1	475	53.7	5.25	476.81	18	0	High	High	High	High	High	High	High	High	High	High	High	High	4.04291e+07	4.07195e+07	4.01494e+07	4.02994e+07	4.18544e+07	4.0581e+07	4.0771e+07	3.96546e+07	3.96348e+07	4.00406e+07	3.76666e+07	4.05597e+07
P00493	Hypoxanthine-guanine phosphoribosyltransferase OS=Mus musculus OX=10090 GN=Hprt1 PE=1 SV=3	59	11	276	11	1	218	24.6	6.68	476.73	11	0	High	High	High	High	High	High	High	High	High	High	High	High	8.03338e+07	8.17788e+07	8.06104e+07	8.39191e+07	8.58689e+07	8.21914e+07	8.61403e+07	7.46224e+07	9.00371e+07	9.81483e+07	9.01345e+07	9.3869e+07
D3Z041	Long-chain-fatty-acid--CoA ligase 1 OS=Mus musculus OX=10090 GN=Acsl1 PE=1 SV=1	37	23	310	21	1	699	78	7.47	476.71	23	1	High	High	High	High	High	High	High	High	High	High	High	High	3.94111e+07	4.03494e+07	3.93073e+07	4.08714e+07	3.96483e+07	4.27576e+07	4.17245e+07	3.95298e+07	3.94545e+07	4.35865e+07	4.1394e+07	3.76176e+07
B0LAA9	Phosphoglycerate kinase (Fragment) OS=Mus musculus OX=10090 GN=Pgk1 PE=2 SV=1	59	5	203	1	1	76	8.5	9.99	476.56	5	0	Not Found	Peak Found	Peak Found	High	High	Peak Found	High	High	Peak Found	High	Peak Found	Peak Found	NA	953210	1.14784e+06	NA	1.30216e+06	803529	1.34981e+06	1.49598e+06	1.29906e+06	1.62416e+06	1.44594e+06	1.56839e+06
Q9WV02	RNA-binding motif protein, X chromosome OS=Mus musculus OX=10090 GN=Rbmx PE=1 SV=1	27	11	256	11	1	391	42.3	10.05	476.52	11	0	High	High	High	High	High	High	High	High	High	High	High	High	9.42176e+07	9.81836e+07	8.91161e+07	9.30973e+07	9.76376e+07	9.25816e+07	9.2631e+07	9.56252e+07	9.84293e+07	9.5334e+07	9.26162e+07	9.08604e+07
P49442	Inositol polyphosphate 1-phosphatase OS=Mus musculus OX=10090 GN=Inpp1 PE=1 SV=2	31	10	224	10	1	396	43.3	5.01	476.25	10	0	High	High	High	High	High	High	High	High	High	High	High	High	2.88595e+07	3.2461e+07	2.73743e+07	3.19571e+07	3.10533e+07	2.70966e+07	3.31018e+07	3.38513e+07	2.96981e+07	3.39052e+07	3.15438e+07	3.19628e+07
Q0VGS8	Gria3 protein OS=Mus musculus OX=10090 GN=Gria3 PE=2 SV=1	27	23	290	0	1	888	100.4	8.38	476.04	23	16	Not Found	Not Found	Not Found	Not Found	Not Found	Not Found	Not Found	Not Found	Not Found	Not Found	Not Found	Not Found	3.40246e+07	2.69289e+07	3.20289e+07	2.88784e+07	2.95361e+07	2.6058e+07	3.7794e+07	3.34434e+07	3.22985e+07	3.41229e+07	3.21579e+07	2.99959e+07
Q9D1P4	Cysteine and histidine-rich domain-containing protein 1 OS=Mus musculus OX=10090 GN=Chordc1 PE=1 SV=1	45	10	223	10	1	331	37.3	7.9	475.93	10	0	High	High	High	High	High	High	High	High	High	High	High	High	2.42171e+07	2.39098e+07	2.33687e+07	2.75777e+07	2.85083e+07	2.26874e+07	2.5031e+07	2.7575e+07	2.65767e+07	3.11012e+07	2.79419e+07	3.17044e+07
Q5SRX1	TOM1-like protein 2 OS=Mus musculus OX=10090 GN=Tom1l2 PE=1 SV=1	24	13	277	13	1	507	55.6	4.82	474.61	13	0	High	High	High	High	High	High	High	High	High	High	High	High	4.39976e+07	5.01667e+07	4.44685e+07	4.75895e+07	4.81935e+07	4.61837e+07	4.946e+07	4.91169e+07	4.55965e+07	5.43192e+07	5.65974e+07	5.53807e+07
Q5J7N1	Kras protein OS=Mus musculus OX=10090 GN=Kras PE=2 SV=1	39	6	210	3	1	188	21.5	8.12	474.54	6	0	High	High	High	High	High	High	High	High	High	High	High	High	2.96575e+07	3.17181e+07	2.87021e+07	2.8666e+07	2.983e+07	2.93978e+07	2.99891e+07	2.96881e+07	3.28857e+07	3.41861e+07	3.03472e+07	3.10415e+07
Q9D8E6	60S ribosomal protein L4 OS=Mus musculus OX=10090 GN=Rpl4 PE=1 SV=3	35	15	224	15	1	419	47.1	11	474.31	15	0	High	High	High	High	High	High	High	High	High	High	High	High	3.03585e+07	7.19786e+07	3.21447e+07	3.48319e+07	3.52987e+07	2.97746e+07	3.22458e+07	3.10059e+07	2.82547e+07	2.84281e+07	2.81374e+07	2.8424e+07
[truncated: 4,297 more rows]

## Sheet: scaled  proteins
Accession	C_1	C_2	C_3	M_1	M_2	M_3	H_1	H_2	H_3	G_1	G_2	G_3	Group_M.average	Group_H.average	Group_G.average	Group_C.average	Group_M.vs.Group_C.FC	pvalue	Group_H.vs.Group_M.FC	pvalue	Group_G.vs.Group_M.FC	pvalue
[truncated: 5,402 more rows]

[truncated: 15 more sheets: Figure4  Log2ratio distribution, Figure4 PCA analysis, Figure4 Smples correlation , Figure5PLSDA,OPLSDAPermutation , Figure6 GO and KEGG, Figure 7  Volcano Plot , Figure 7 Data of Box plot, Figure7 protein correlation, Figure8 PPI, FIgure9  quantitative WB, Figure9 PCR-Amplification Data, PCR-Results, PCR-Melt Curve Raw Data, PCR-2 ^ -delta Ct, Figure10 Pathway visualization]
