# Supplementary material for: Chinese Herbal Extracts Exert Neuroprotective Effect in Alzheimer’s Disease Mouse Through the Dopaminergic Synapse/Apoptosis Signaling Pathway
Source: Front Pharmacol. 2022 Feb 28;13:817213. doi: 10.3389/fphar.2022.817213 (PMC8918930; doi:10.3389/fphar.2022.817213)
Supplement: Supplementary file 3 [file DataSheet2.ZIP]

Archive with 12 entries (12 files):
- Acorus gramineus Aiton extracts.pdf
- Cistanche deserticola Ma extrcts.pdf
- Curcuma longa L. extracts.pdf
- Gastrodia, elata Blume extracts.pdf
- Polygala tenuifolia Willd extracts.pdf
- Quality control of the  Acorus gramineus Aiton extract.pdf
- Quality control of the Cistanche deserticola Ma extract.pdf
- Quality control of the Gastrodia, elata Blume extract.pdf
- Quality control of the Rehmannia lutinosa (Gaertn.) DC extract.pdf
- Quality control of theCurcuma longa L.extract.pdf
- Quality control of thePolygala tenuifolia Willd extract.pdf
- Rehmannia lutinosa (Gaertn.) DC extracts.pdf
